# Supplementary material for: catena-Poly[[(2-amino­pyrimidine-κN 1)(thio­cyanato-κS)mercury(II)]-μ-thio­cyanato-κ2 S:N]
Source: Acta Crystallogr Sect E Struct Rep Online. 2012 Apr 21;68(Pt 5):m646. doi: 10.1107/S1600536812016790 (PMC3344369; doi:10.1107/S1600536812016790)
Supplement: Supplementary file 1 [file e-68-0m646-sup1.cif]

##############################################################################
#                                                                            #
# This CIF contains the data in a paper accepted for publication in          #
# Acta Crystallographica Section E. It conforms to the requirements of       #
# Notes for Authors for Acta Crystallographica Section E, and has been       #
# peer reviewed under the auspices of the IUCr Commission on Journals.       #
#                                                                            #
# Full details of the Crystallographic Information File format               #
# are given in the paper "The Crystallographic Information File (CIF):       #
# a New Standard Archive File for Crystallography" by S. R. Hall, F. H.      #
# Allen and I. D. Brown [Acta Cryst. (1991), A47, 655-685].                  #
#                                                                            #
# The current version of the core CIF dictionary is obtainable from          #
# ftp://ftp.iucr.org/pub/cif_core.dic.                                       #
#                                                                            #
# Software is freely available for graphical display of the structure(s)     #
# in this CIF. For information consult the CIF software page                 #
# http://www.iucr.org/resources/cif/software.                                #
#                                                                            #
# This file may be used for bona fide research purposes within the           #
# scientific community so long as proper attribution is given to the journal # 
# article from which it was obtained.                                        #
#                                                                            #
##############################################################################
data_I
_audit_creation_method     SHELXL-97
_chemical_name_systematic
;
<i>catena</i>-Poly[[(2-aminopyrimidine-\k<i>N</i>^1^)(thiocyanato-
\k<i>S</i>)mercury(II)]-\m-thiocyanato-\k^2^<i>S</i>:<i>N</i>]
;
_chemical_name_common     ?
_chemical_formula_moiety     ?
_chemical_formula_sum     'C6 H5 Hg1 N5 S2'
_chemical_formula_iupac     '[Hg (N C S)2 (C4 H5 N3)]'
_chemical_formula_weight     411.88
_chemical_melting_point     ?
_symmetry_cell_setting     monoclinic
_symmetry_space_group_name_H-M     'C 2/c'
_symmetry_space_group_name_Hall     '-C 2yc'
loop_
    _symmetry_equiv_pos_site_id
    _symmetry_equiv_pos_as_xyz
    1 x,y,z
    2 -x,y,1/2-z
    3 -x,-y,-z
    4 x,-y,1/2+z
    5 1/2+x,1/2+y,z
    6 1/2-x,1/2+y,1/2-z
    7 1/2-x,1/2-y,-z
    8 1/2+x,1/2-y,1/2+z
_cell_length_a     25.819(2)
_cell_length_b     6.0060(4)
_cell_length_c     20.1176(15)
_cell_angle_alpha     90.00
_cell_angle_beta     136.222(4)
_cell_angle_gamma     90.00
_cell_volume     2158.4(3)
_cell_formula_units_Z     8
_cell_measurement_reflns_used     7675
_cell_measurement_theta_min     2.93
_cell_measurement_theta_max     26.00
_cell_measurement_temperature     298(2)
_exptl_crystal_description     Prism
_exptl_crystal_colour     Colorless
_exptl_crystal_size_max     0.25
_exptl_crystal_size_mid     0.22
_exptl_crystal_size_min     0.11
_exptl_crystal_density_diffrn     2.535
_exptl_crystal_density_meas     ?
_exptl_crystal_density_method     'not measured'
_exptl_crystal_F_000     1504
_exptl_absorpt_coefficient_mu     14.616
_exptl_absorpt_correction_type     numerical
_exptl_absorpt_process_details     '(SADABS; Bruker, 2001)'
_exptl_absorpt_correction_T_min     0.0394
_exptl_absorpt_correction_T_max     0.2215
_exptl_special_details
;
;
_diffrn_ambient_temperature     298(2)
_diffrn_radiation_type     MoK\a
_diffrn_radiation_wavelength     0.71073
_diffrn_radiation_source     'fine-focus sealed tube'
_diffrn_radiation_monochromator     graphite
_diffrn_measurement_device_type     'Bruker APEXII CCD area-detector'
_diffrn_measurement_method     \w
_diffrn_detector_area_resol_mean     ?
_diffrn_reflns_number     7675
_diffrn_reflns_av_R_equivalents     0.0777
_diffrn_reflns_av_sigmaI/netI     0.0551
_diffrn_reflns_theta_min     2.93
_diffrn_reflns_theta_max     26.00
_diffrn_reflns_theta_full     26.00
_diffrn_measured_fraction_theta_max     0.999
_diffrn_measured_fraction_theta_full     0.999
_diffrn_reflns_limit_h_min     -31
_diffrn_reflns_limit_h_max     27
_diffrn_reflns_limit_k_min     -7
_diffrn_reflns_limit_k_max     7
_diffrn_reflns_limit_l_min     -23
_diffrn_reflns_limit_l_max     24
_diffrn_standards_number     ?
_diffrn_standards_interval_count     ?
_diffrn_standards_interval_time     ?
_diffrn_standards_decay_%     ?
_refine_special_details
;
Refinement of <i>F</i>^2^ against ALL reflections. The weighted <i>R</i>-factor
<i>wR</i> and goodness of fit <i>S</i> are based on <i>F</i>^2^, conventional
<i>R</i>-factors <i>R</i> are based on <i>F</i>, with <i>F</i> set to zero for
negative <i>F</i>^2^. The threshold expression of <i>F</i>^2^ >
\s(<i>F</i>^2^) is used only for calculating <i>R</i>-factors(gt) <i>etc</i>.
and is not relevant to the choice of reflections for refinement.
<i>R</i>-factors based on <i>F</i>^2^ are statistically about twice as large
as those based on <i>F</i>, and <i>R</i>- factors based on ALL data will be
even larger.
;
_reflns_number_total     2131
_reflns_number_gt     1671
_reflns_threshold_expression     I>2\s(I)
_refine_ls_structure_factor_coef     Fsqd
_refine_ls_matrix_type     full
_refine_ls_R_factor_all     0.0732
_refine_ls_R_factor_gt     0.0487
_refine_ls_wR_factor_gt     0.0824
_refine_ls_wR_factor_ref     0.0880
_refine_ls_goodness_of_fit_ref     1.099
_refine_ls_restrained_S_all     1.099
_refine_ls_number_reflns     2131
_refine_ls_number_parameters     127
_refine_ls_number_restraints     0
_refine_ls_hydrogen_treatment     constr
_refine_ls_weighting_scheme     calc
_refine_ls_weighting_details
                 'calc w=1/[\s^2^(Fo^2^)+(0.0349P)^2^] where P=(Fo^2^+2Fc^2^)/3'
_atom_sites_solution_hydrogens     geom
_atom_sites_solution_primary     direct
_atom_sites_solution_secondary     difmap
_refine_ls_shift/su_max     0.008
_refine_ls_shift/su_mean     0.000
_refine_diff_density_max     0.715
_refine_diff_density_min     -1.232
_refine_ls_extinction_method     none
_refine_ls_extinction_coef     ?
loop_
    _atom_type_symbol
    _atom_type_description
    _atom_type_scat_dispersion_real
    _atom_type_scat_dispersion_imag
    _atom_type_scat_source
    'Hg' 'Hg' -2.3894 9.2266
                         'International Tables Vol C Tables 4.2.6.8 and 6.1.1.4'
    'S' 'S' 0.1246 0.1234
                         'International Tables Vol C Tables 4.2.6.8 and 6.1.1.4'
    'C' 'C' 0.0033 0.0016
                         'International Tables Vol C Tables 4.2.6.8 and 6.1.1.4'
    'H' 'H' 0.0000 0.0000
                         'International Tables Vol C Tables 4.2.6.8 and 6.1.1.4'
    'N' 'N' 0.0061 0.0033
                         'International Tables Vol C Tables 4.2.6.8 and 6.1.1.4'
    'O' 'O' 0.0106 0.0060
                         'International Tables Vol C Tables 4.2.6.8 and 6.1.1.4'
_computing_data_collection     'APEX2 (Bruker, 2007)'
_computing_cell_refinement     'SAINT (Bruker, 2007)'
_computing_data_reduction     'SAINT (Bruker, 2007)'
_computing_structure_solution     'SHELXS97 (Sheldrick, 2008)'
_computing_structure_refinement     'SHELXL97 (Sheldrick, 2008)'
_computing_molecular_graphics     'ORTEP-3 for Windows (Farrugia, 1997)'
_computing_publication_material     'WinGX (Farrugia, 1999)'
loop_
    _atom_site_type_symbol
    _atom_site_label
    _atom_site_fract_x
    _atom_site_fract_y
    _atom_site_fract_z
    _atom_site_U_iso_or_equiv
    _atom_site_adp_type
    _atom_site_calc_flag
    _atom_site_refinement_flags
    _atom_site_occupancy
    _atom_site_symmetry_multiplicity
    _atom_site_disorder_assembly
    _atom_site_disorder_group
    Hg Hg1 0.16617(2) 0.10942(6) 0.33894(3) 0.05561(16) Uani d . 1 1 . .
    S S1 0.1305(2) 0.3052(4) 0.4049(2) 0.0707(8) Uani d . 1 1 . .
    S S2 0.25302(16) -0.0298(4) 0.3378(2) 0.0641(7) Uani d . 1 1 . .
    C C1 0.0285(5) 0.2478(15) 0.1021(6) 0.049(2) Uani d . 1 1 . .
    C C2 0.0007(6) -0.0719(16) 0.1318(7) 0.055(2) Uani d . 1 1 . .
    H H2 0.0126 -0.1780 0.1749 0.067 Uiso calc R 1 1 . .
    C C3 -0.0648(5) -0.0935(19) 0.0381(7) 0.058(3) Uani d . 1 1 . .
    H H3 -0.0961 -0.2152 0.0153 0.069 Uiso calc R 1 1 . .
    C C4 -0.0821(5) 0.0738(17) -0.0211(7) 0.054(3) Uani d . 1 1 . .
    H H4 -0.1278 0.0675 -0.0855 0.065 Uiso calc R 1 1 . .
    C C5 0.1323(6) 0.5655(15) 0.3790(8) 0.055(3) Uani d . 1 1 . .
    C C6 0.2379(5) -0.3009(18) 0.3346(6) 0.047(2) Uani d . 1 1 . .
    N N1 0.0752(5) 0.4154(14) 0.1322(6) 0.073(3) Uani d . 1 1 . .
    H H1A 0.1176 0.4234 0.1916 0.088 Uiso calc R 1 1 . .
    H H1B 0.0629 0.5155 0.0923 0.088 Uiso calc R 1 1 . .
    N N2 0.0491(4) 0.0940(11) 0.1659(5) 0.0437(16) Uani d . 1 1 . .
    N N3 -0.0368(4) 0.2472(13) 0.0082(5) 0.051(2) Uani d . 1 1 . .
    N N4 0.1294(7) 0.7461(14) 0.3608(9) 0.090(4) Uani d . 1 1 . .
    N N5 0.2301(5) -0.4879(17) 0.3329(7) 0.070(3) Uani d . 1 1 . .
loop_
    _atom_site_aniso_label
    _atom_site_aniso_U_11
    _atom_site_aniso_U_22
    _atom_site_aniso_U_33
    _atom_site_aniso_U_12
    _atom_site_aniso_U_13
    _atom_site_aniso_U_23
    Hg1 0.0759(3) 0.03563(19) 0.0604(2) 0.0129(2) 0.0510(2) 0.0059(2)
    S1 0.123(3) 0.0400(12) 0.097(2) -0.0033(15) 0.096(2) -0.0014(14)
    S2 0.0652(17) 0.0482(13) 0.0875(19) -0.0009(13) 0.0581(16) -0.0002(13)
    C1 0.047(5) 0.049(5) 0.041(5) 0.004(4) 0.029(5) -0.001(4)
    C2 0.062(6) 0.050(6) 0.063(6) -0.005(5) 0.048(6) 0.002(5)
    C3 0.047(5) 0.073(7) 0.058(6) -0.013(5) 0.039(5) -0.005(6)
    C4 0.039(5) 0.072(7) 0.045(5) -0.006(5) 0.028(4) -0.004(5)
    C5 0.080(7) 0.045(6) 0.074(7) 0.010(5) 0.067(6) 0.013(5)
    C6 0.033(5) 0.050(5) 0.049(5) 0.001(4) 0.026(5) -0.005(4)
    N1 0.062(5) 0.058(5) 0.043(4) -0.017(4) 0.018(4) 0.007(4)
    N2 0.047(4) 0.036(4) 0.042(4) 0.004(3) 0.030(3) 0.006(3)
    N3 0.037(4) 0.062(5) 0.042(4) -0.007(4) 0.024(4) -0.005(4)
    N4 0.163(11) 0.036(5) 0.164(11) 0.016(6) 0.148(10) 0.014(6)
    N5 0.063(6) 0.051(5) 0.089(7) -0.004(5) 0.053(6) -0.016(5)
_geom_special_details
;
All e.s.d.'s (except the e.s.d. in the dihedral angle between two l.s. planes)
are estimated using the full covariance matrix. The cell e.s.d.'s are taken
into account individually in the estimation of e.s.d.'s in distances, angles
and torsion angles; correlations between e.s.d.'s in cell parameters are only
used when they are defined by crystal symmetry. An approximate (isotropic)
treatment of cell e.s.d.'s is used for estimating e.s.d.'s involving l.s.
planes.
;
loop_
    _geom_bond_atom_site_label_1
    _geom_bond_atom_site_label_2
    _geom_bond_site_symmetry_1
    _geom_bond_site_symmetry_2
    _geom_bond_distance
    _geom_bond_publ_flag
    Hg1 S1 . . 2.399(5) .
    Hg1 S2 . . 2.409(5) .
    Hg1 N2 . . 2.464(7) .
    Hg1 N4 . 1_545 2.542(13) .
    S1 C5 . . 1.659(11) no
    S2 C6 . . 1.665(11) no
    N1 C1 . . 1.334(16) no
    N2 C1 . . 1.341(12) no
    N2 C2 . . 1.337(16) no
    N3 C1 . . 1.346(12) no
    N3 C4 . . 1.343(16) no
    N4 C5 . . 1.130(13) no
    N5 C6 . . 1.137(15) no
    N1 H1B . . 0.8600 no
    N1 H1A . . 0.8600 no
    C2 C3 . . 1.352(15) no
    C3 C4 . . 1.364(16) no
    C2 H2 . . 0.9300 no
    C3 H3 . . 0.9300 no
    C4 H4 . . 0.9300 no
loop_
    _geom_contact_atom_site_label_1
    _geom_contact_atom_site_label_2
    _geom_contact_distance
    _geom_contact_site_symmetry_1
    _geom_contact_site_symmetry_2
    _geom_contact_publ_flag
    Hg1 N5 2.980(13) . 1_565 no
    Hg1 H1A 2.9200 . . no
    S1 N4 3.468(10) . 1_545 no
    S1 C2 3.679(16) . 2_555 no
    S1 C3 3.569(15) . 2_555 no
    S1 C4 3.630(15) . 2_555 no
    S2 N5 3.297(11) . 1_565 no
    S2 H3 3.1900 . 8_545 no
    N1 N5 3.052(14) . 1_565 no
    N1 N3 3.004(13) . 3_565 no
    N3 N1 3.004(13) . 3_565 no
    N4 C6 3.22(3) . 1_565 no
    N4 S1 3.468(10) . 1_565 no
    N4 C2 3.370(16) . 1_565 no
    N5 N1 3.052(14) . 1_545 no
    N5 C4 3.44(2) . 8_545 no
    N5 Hg1 2.980(13) . 1_545 no
    N5 S2 3.297(11) . 1_545 no
    N5 C5 3.27(2) . 1_545 no
    N3 H1B 2.1500 . 3_565 no
    N4 H2 2.6500 . 1_565 no
    N5 H1A 2.2100 . 1_545 no
    N5 H4 2.7700 . 8_545 no
    C1 C4 3.400(19) . 3_555 no
    C2 S1 3.679(16) . 2_555 no
    C3 S1 3.569(15) . 2_555 no
    C4 S1 3.630(15) . 2_555 no
    C4 N5 3.44(2) . 8_444 no
    C4 C1 3.400(19) . 3_555 no
    C5 C6 3.52(2) . 1_565 no
    C5 N5 3.27(2) . 1_565 no
    C6 C5 3.52(2) . 1_545 no
    C1 H1B 3.0900 . 3_565 no
    C4 H1B 3.0700 . 3_565 no
    C6 H1A 2.7900 . 1_545 no
    C6 H3 3.0200 . 8_545 no
    C6 H4 3.0200 . 8_545 no
    H1A Hg1 2.9200 . . no
    H1A N5 2.2100 . 1_565 no
    H1A C6 2.7900 . 1_565 no
    H1B N3 2.1500 . 3_565 no
    H1B C1 3.0900 . 3_565 no
    H1B C4 3.0700 . 3_565 no
    H2 N4 2.6500 . 1_545 no
    H3 S2 3.1900 . 8_444 no
    H3 C6 3.0200 . 8_444 no
    H4 N5 2.7700 . 8_444 no
    H4 C6 3.0200 . 8_444 no
loop_
    _geom_angle_atom_site_label_1
    _geom_angle_atom_site_label_2
    _geom_angle_atom_site_label_3
    _geom_angle_site_symmetry_1
    _geom_angle_site_symmetry_2
    _geom_angle_site_symmetry_3
    _geom_angle
    _geom_angle_publ_flag
    S1 Hg1 S2 . . . 155.11(12) .
    S1 Hg1 N2 . . . 103.3(3) .
    S1 Hg1 N4 . . 1_545 89.1(4) .
    S2 Hg1 N2 . . . 100.0(3) .
    S2 Hg1 N4 . . 1_545 99.8(5) .
    N2 Hg1 N4 . . 1_545 89.0(4) .
    Hg1 S1 C5 . . . 100.3(6) no
    Hg1 S2 C6 . . . 98.4(6) no
    Hg1 N2 C1 . . . 124.1(7) no
    Hg1 N2 C2 . . . 119.5(6) no
    C1 N2 C2 . . . 116.4(8) no
    C1 N3 C4 . . . 115.4(9) no
    Hg1 N4 C5 1_565 . . 159.2(18) no
    H1A N1 H1B . . . 120.00 no
    C1 N1 H1A . . . 120.00 no
    C1 N1 H1B . . . 120.00 no
    N1 C1 N2 . . . 118.8(8) no
    N1 C1 N3 . . . 116.4(9) no
    N2 C1 N3 . . . 124.8(10) no
    N2 C2 C3 . . . 123.5(10) no
    C2 C3 C4 . . . 116.0(11) no
    N3 C4 C3 . . . 123.8(10) no
    S1 C5 N4 . . . 175(2) no
    S2 C6 N5 . . . 177.0(15) no
    N2 C2 H2 . . . 118.00 no
    C3 C2 H2 . . . 118.00 no
    C2 C3 H3 . . . 122.00 no
    C4 C3 H3 . . . 122.00 no
    N3 C4 H4 . . . 118.00 no
    C3 C4 H4 . . . 118.00 no
loop_
    _geom_torsion_atom_site_label_1
    _geom_torsion_atom_site_label_2
    _geom_torsion_atom_site_label_3
    _geom_torsion_atom_site_label_4
    _geom_torsion_site_symmetry_1
    _geom_torsion_site_symmetry_2
    _geom_torsion_site_symmetry_3
    _geom_torsion_site_symmetry_4
    _geom_torsion
    _geom_torsion_publ_flag
    S2 Hg1 S1 C5 . . . . 79.5(5) no
    N2 Hg1 S1 C5 . . . . -80.0(5) no
    N4 Hg1 S1 C5 1_545 . . . -168.8(6) no
    S1 Hg1 S2 C6 . . . . 118.0(4) no
    N2 Hg1 S2 C6 . . . . -82.3(4) no
    N4 Hg1 S2 C6 1_545 . . . 8.4(4) no
    S1 Hg1 N2 C1 . . . . 91.2(11) no
    S1 Hg1 N2 C2 . . . . -86.3(10) no
    S2 Hg1 N2 C1 . . . . -80.2(10) no
    S2 Hg1 N2 C2 . . . . 102.3(11) no
    N4 Hg1 N2 C1 1_545 . . . -179.9(11) no
    N4 Hg1 N2 C2 1_545 . . . 2.5(11) no
    S1 Hg1 N4 C5 . . 1_545 1_545 -139(3) no
    S2 Hg1 N4 C5 . . 1_545 1_545 18(3) no
    N2 Hg1 N4 C5 . . 1_545 1_545 118(3) no
    Hg1 N2 C1 N1 . . . . 3.2(18) no
    C2 N2 C1 N1 . . . . -179.2(13) no
    Hg1 N2 C1 N3 . . . . -176.8(10) no
    C2 N2 C1 N3 . . . . 1(2) no
    C1 N2 C2 C3 . . . . 2(2) no
    Hg1 N2 C2 C3 . . . . 180.0(12) no
    C4 N3 C1 N2 . . . . -2(2) no
    C4 N3 C1 N1 . . . . 178.3(13) no
    C1 N3 C4 C3 . . . . 0(2) no
    N2 C2 C3 C4 . . . . -4(2) no
    C2 C3 C4 N3 . . . . 3(2) no
loop_
    _geom_hbond_atom_site_label_D
    _geom_hbond_atom_site_label_H
    _geom_hbond_atom_site_label_A
    _geom_hbond_site_symmetry_A
    _geom_hbond_distance_DH
    _geom_hbond_distance_HA
    _geom_hbond_distance_DA
    _geom_hbond_angle_DHA
    _geom_hbond_publ_flag
    N1 H1A N5 1_565 0.8600 2.2100 3.052(14) 167.00 yes
    N1 H1B N3 3_565 0.8600 2.1500 3.004(13) 176.00 yes
_iucr_refine_instructions_details
;
TITL  HG(SCN)2+2-AMINOPYRIMIDINE
CELL  0.71073 25.81900  6.00600 20.11760 90.00000 136.22200 90.00000
ZERR 4  0.00200  0.00040  0.00150  0.00000  0.00400  0.00000
LATT 7
SYMM -X, Y, -Z+ 0.50000
SFAC HG S C H N O
UNIT 4 4 4 4 4 4
PLAN 30
FMAP 2
L.S. 2
BOND $H
OMIT 0 52
CONF
ACTA
FVAR  0.13082
WGHT  0.03490   0.00000
HG1   1 0.166169 0.109423 0.338943  11.000000 0.075950 0.035630 =
        0.060440 0.005930 0.050950 0.012880
S1    2 0.130488 0.305163 0.404899  11.000000 0.123300 0.040000 =
        0.097030 -0.001400 0.095560 -0.003280
S2    2 0.253017 -0.029812 0.337798  11.000000 0.065230 0.048220 =
        0.087540 -0.000220 0.058070 -0.000940
C1    3 0.028544 0.247765 0.102137  11.000000 0.046990 0.049170 =
        0.041270 -0.000620 0.029180 0.004300
C2    3 0.000662 -0.071941 0.131841  11.000000 0.062170 0.050100 =
        0.063130 0.001540 0.048210 -0.005150
AFIX 43
H2    4 0.012615 -0.177963 0.174894  11.000000 -1.200000
AFIX 0
C3    3 -0.064753 -0.093451 0.038079  11.000000 0.046770 0.073310 =
        0.057850 -0.005060 0.039180 -0.013190
AFIX 43
H3    4 -0.096122 -0.215238 0.015275  11.000000 -1.200000
AFIX 0
C4    3 -0.082057 0.073792 -0.021099  11.000000 0.038930 0.072350 =
        0.044670 -0.003800 0.027760 -0.005600
AFIX 43
H4    4 -0.127836 0.067474 -0.085455  11.000000 -1.200000
AFIX 0
C5    3 0.132272 0.565451 0.379004  11.000000 0.079590 0.044950 =
        0.074020 0.013350 0.066740 0.010380
C6    3 0.237895 -0.300850 0.334642  11.000000 0.032780 0.049570 =
        0.049090 -0.004730 0.026360 0.000920
N1    5 0.075221 0.415396 0.132241  11.000000 0.061530 0.058080 =
        0.042540 0.006650 0.018230 -0.016670
AFIX 93
H1A   4 0.117638 0.423428 0.191625  11.000000 -1.200000
H1B   4 0.062901 0.515454 0.092269  11.000000 -1.200000
AFIX 0
N2    5 0.049100 0.094034 0.165899  11.000000 0.047210 0.036280 =
        0.042070 0.005690 0.030340 0.003610
N3    5 -0.036750 0.247248 0.008239  11.000000 0.037030 0.061950 =
        0.041510 -0.004880 0.024470 -0.007260
N4    5 0.129358 0.746061 0.360774  11.000000 0.162710 0.036270 =
        0.164130 0.013800 0.148460 0.015860
N5    5 0.230061 -0.487866 0.332890  11.000000 0.062540 0.051240 =
        0.089340 -0.016180 0.053000 -0.003640
HKLF 4
REM   HG(SCN)2+2-AMINOPYRIMIDINE
REM R1    0.0487 FOR   1671 FO > 4SIG(FO)  AND  0.0732 FOR ALL   2131 DATA
REM    127 PARAMETERS REFINED USING      0 RESTRAINTS
REM HIGHEST DIFFERENCE PEAK  0.714,  DEEPEST HOLE -1.232,  1-SIGMA LEVEL  0.148
END
;
data_global
_journal_date_recd_electronic     2012-04-08
_journal_date_accepted     2012-04-17
_journal_name_full     'Acta Crystallographica, Section E'
_journal_year     2012
_journal_volume     68
_journal_issue      5
_journal_page_first     m646
_journal_page_last     m646
_journal_paper_category     QM
_journal_paper_doi     10.1107/S1600536812016790
_journal_coeditor_code     BT5873
_publ_contact_author
;
   Shirvan, Sadif A.
   Omidieh Branch
   Islamic Azad University
   Omidieh
   Iran
;
_publ_contact_author_email     'sadif_shirvan1@yahoo.com'
_publ_contact_author_fax     '0098 0652-3222533'
_publ_contact_author_phone     '0098 0652-3222533'
_publ_section_title
;\
<i>catena</i>-Poly[[(2-aminopyrimidine-\k<i>N</i>^1^)(thiocyanato-\k<i>S</i>)\
mercury(II)]-\m-thiocyanato-\k^2^<i>S</i>:<i>N</i>]
;
loop_
    _publ_author_name
    _publ_author_address
    'Hoseinzadeh, Fatemeh'
;      Technical and Vocational University
       Ozgoli Square
       Lavizan
       Tehran
       Iran
;
    'Shirvan, Sadif A.'
;      Department of Chemistry
       Islamic Azad University
       Omidieh Branch
       Omidieh
       Iran
;
    'Haydari Dezfuli, Sara'
;      Department of Chemistry
       Islamic Azad University
       Omidieh Branch
       Omidieh
       Iran
;
