# Supplementary material for: catena-Poly[[(2-amino­pyrimidine-κN 1)(thio­cyanato-κS)mercury(II)]-μ-thio­cyanato-κ2 S:N]
Source: Acta Crystallogr Sect E Struct Rep Online. 2012 Apr 21;68(Pt 5):m646. doi: 10.1107/S1600536812016790 (PMC3344369; doi:10.1107/S1600536812016790)
Supplement: Supplementary file 2 [file e-68-0m646-Isup2.hkl]

# 
# h,k,l, Fc-squared, Fo-squared, sigma(Fo-squared) and status flag 
# 
data_I
_shelx_title '  HG(SCN)2+2-AMINOPYRIMIDINE' 
_shelx_refln_list_code          4 
_shelx_F_calc_maximum      781.24 
_exptl_crystal_F_000       472.00 
_reflns_d_resolution_high  0.8108 
 
loop_ 
 _symmetry_equiv_pos_as_xyz 
 'x, y, z' 
 '-x, y, -z+1/2' 
 'x+1/2, y+1/2, z' 
 '-x+1/2, y+1/2, -z+1/2' 
 '-x, -y, -z' 
 'x, -y, z-1/2' 
 '-x+1/2, -y+1/2, -z' 
 'x+1/2, -y+1/2, z-1/2' 
 
_cell_length_a    25.8190 
_cell_length_b     6.0060 
_cell_length_c    20.1176 
_cell_angle_alpha  90.000 
_cell_angle_beta  136.222 
_cell_angle_gamma  90.000 
 
_shelx_F_squared_multiplier     1.000 
 
loop_ 
 _refln_index_h 
 _refln_index_k 
 _refln_index_l 
 _refln_F_squared_calc 
 _refln_F_squared_meas 
 _refln_F_squared_sigma 
 _refln_observed_status 
   4   0   0    43901.14    45019.59   1490.04 o 
   6   0   0    94713.14    89521.22   4637.23 o 
   8   0   0     3434.51     3837.36    441.59 o 
  10   0   0    72963.79    72280.03   2864.09 o 
  12   0   0    58098.12    53774.35   2848.60 o 
  14   0   0     8336.39     7860.98    428.90 o 
  16   0   0     1136.45     1179.59    536.10 o 
  18   0   0     3100.37     3388.03    375.49 o 
  20   0   0      545.61      990.53    425.45 o 
  22   0   0      373.61     1600.92    669.12 o 
   1   1   0    71376.35    68810.58   1251.86 o 
   3   1   0    82677.96    89613.95   1519.84 o 
   5   1   0    37428.09    39955.32   2233.83 o 
   7   1   0    29031.09    28280.87    863.56 o 
   9   1   0    91057.97    93202.43   1434.47 o 
  11   1   0    16379.20    16189.10    607.84 o 
  13   1   0     5320.46     5795.86    329.01 o 
  15   1   0     8162.05     7428.86    352.44 o 
  17   1   0      488.77      793.48    321.76 o 
  19   1   0     2146.54     2409.89    416.18 o 
  21   1   0     1137.05     1647.91    717.32 o 
   0   2   0    14985.37    14700.51    562.45 o 
   2   2   0    16415.74    16721.15    574.27 o 
   4   2   0     2934.18     3388.80    450.00 o 
   6   2   0     1123.94     1843.24    420.68 o 
   8   2   0      105.32      552.91    362.22 o 
  10   2   0     3983.26     4707.08    628.11 o 
  12   2   0    11029.04    11728.52    722.76 o 
  14   2   0      109.86      682.41    335.73 o 
  16   2   0       31.17       62.30    423.19 o 
  18   2   0      203.58      897.18    797.08 o 
  20   2   0      157.83      280.89    516.71 o 
   1   3   0     4833.90     5336.21    330.03 o 
   3   3   0    23013.64    22501.78    404.92 o 
   5   3   0    18807.06    20199.73    517.29 o 
   7   3   0      174.97      923.53    360.60 o 
   9   3   0    16510.25    16509.88    470.18 o 
  11   3   0     4585.68     4506.46    337.82 o 
  13   3   0      559.04      397.70    308.49 o 
  15   3   0     4029.39     4011.64    731.21 o 
  17   3   0     1211.17      833.49    420.40 o 
  19   3   0       36.42      731.53    441.63 o 
   0   4   0    55127.31    54307.31    595.54 o 
   2   4   0    10468.80    10768.02    649.25 o 
   4   4   0    29338.74    28921.00    898.73 o 
   6   4   0    68944.19    69072.60   2596.39 o 
   8   4   0    27034.47    27351.95   1086.83 o 
  10   4   0     2707.49     3078.14    413.15 o 
  12   4   0    17726.46    16850.00    882.96 o 
  14   4   0     1086.94     1985.15    462.02 o 
  16   4   0      997.06     1884.79    492.12 o 
  18   4   0     4104.99     4169.31    539.02 o 
   1   5   0    25786.23    24899.51    582.71 o 
   3   5   0    59901.61    59647.48   1585.10 o 
   5   5   0     7957.31     8085.26    360.05 o 
   7   5   0    11251.83    11139.67    638.91 o 
   9   5   0    19919.50    19521.83    539.90 o 
  11   5   0      665.23     1255.89    364.32 o 
  13   5   0     4035.88     4553.42    662.41 o 
  15   5   0     5327.28     5682.86    462.92 o 
   0   6   0    13503.04    13217.34   1021.99 o 
   2   6   0       66.89        0.00    405.79 o 
   4   6   0     4332.08     3908.39    378.06 o 
   6   6   0     8745.03     8909.55    389.04 o 
   8   6   0     1034.13     1037.10    429.41 o 
  10   6   0     2704.04     2282.98    468.46 o 
  12   6   0     1784.53     2030.60    397.18 o 
   1   7   0       43.58      683.86    448.31 o 
   3   7   0      824.22      914.88    490.27 o 
   5   7   0      120.49      858.07    637.48 o 
   7   7   0       42.84      338.92    545.05 o 
 -21   1   1     1750.26     2446.83    574.01 o 
 -19   1   1     1294.73     1331.94    457.71 o 
 -17   1   1      198.39      544.31    296.79 o 
 -15   1   1     6790.41     6614.42    348.31 o 
 -13   1   1     7767.10     7631.81    602.95 o 
 -11   1   1      180.22      379.77    294.70 o 
  -9   1   1    42466.93    44372.89   1534.21 o 
  -7   1   1    62319.35    63922.05   2427.00 o 
  -5   1   1     9937.74    11008.61    688.04 o 
  -3   1   1    63127.41    66031.58   2384.90 o 
  -1   1   1   134479.58   124567.96    923.53 o 
   1   1   1     1333.98     1511.35    463.00 o 
   3   1   1    88658.95    96648.08   7184.83 o 
   5   1   1    81873.88    83587.48   3218.08 o 
   7   1   1      361.13      793.08    318.61 o 
   9   1   1    35491.00    35175.96   1180.03 o 
  11   1   1     9700.57     9066.33    332.59 o 
  13   1   1      232.89        0.00    326.28 o 
  15   1   1     3676.13     4087.03    394.19 o 
  17   1   1     1827.67     1973.90    399.77 o 
  19   1   1       12.26       19.72    395.85 o 
 -22   2   1     1026.01     1333.56    375.74 o 
 -20   2   1       21.69      805.45    490.39 o 
 -18   2   1     6500.63     6469.25    885.21 o 
 -16   2   1    12585.11    12037.61   1236.28 o 
 -14   2   1      771.66     1077.27    325.75 o 
 -12   2   1    28347.17    26295.70   1400.34 o 
 -10   2   1    77815.77    77960.45   3104.14 o 
  -8   2   1     2239.06     2755.61    388.93 o 
  -6   2   1   132525.38   138584.61   2934.46 o 
  -4   2   1   164463.13   165708.44   4900.36 o 
  -2   2   1       11.04      166.48    333.93 o 
   0   2   1   138605.50   129535.85   2659.26 o 
   2   2   1   162624.03   159585.94   5209.22 o 
   4   2   1      651.59     1174.20    414.19 o 
   6   2   1    95812.27    95915.81   7532.89 o 
   8   2   1    65026.97    62103.95   4338.49 o 
  10   2   1       24.75      319.08    422.78 o 
  12   2   1    15260.47    14812.49    565.86 o 
  14   2   1    18887.19    17226.78    480.02 o 
  16   2   1      148.18        0.00    571.79 o 
  18   2   1     2982.07     3067.99    427.63 o 
  20   2   1      679.84      872.89    450.90 o 
 -21   3   1      588.49     2433.14    536.86 o 
 -19   3   1     3123.52     3572.46    447.29 o 
 -17   3   1      163.17      116.26    389.40 o 
 -15   3   1     5966.67     6100.17    358.57 o 
 -13   3   1    27084.02    26041.88   1583.16 o 
 -11   3   1      457.92      609.26    301.43 o 
  -9   3   1    57148.90    58418.53    794.93 o 
  -7   3   1    48426.65    49584.95   1611.84 o 
  -5   3   1     5184.70     5997.66    501.43 o 
  -3   3   1   105083.34   102533.48   2554.26 o 
  -1   3   1    80072.20    76200.13    829.66 o 
   1   3   1     1067.74     1393.92    310.90 o 
   3   3   1    70328.58    68111.57   2053.10 o 
   5   3   1    68363.60    71623.26   2905.16 o 
   7   3   1      474.06      476.23    376.96 o 
   9   3   1    30686.24    28668.57   1239.74 o 
  11   3   1    12068.72    11349.32    398.82 o 
  13   3   1        6.15        0.00    425.42 o 
  15   3   1     9619.46     8624.97    858.12 o 
  17   3   1     2785.68     2601.61    504.18 o 
  19   3   1       28.99     1131.41    521.29 o 
 -18   4   1      374.92     1160.02    454.62 o 
 -16   4   1     1632.52     1187.48    374.64 o 
 -14   4   1     1445.00     1419.62    401.50 o 
 -12   4   1      255.19      778.71    741.85 o 
 -10   4   1     4211.12     4240.69    398.87 o 
  -8   4   1      663.06      999.31    314.22 o 
  -6   4   1     4507.97     4514.45    363.76 o 
  -4   4   1    32045.43    30783.96    669.50 o 
  -2   4   1     8163.51     7789.25    348.87 o 
   0   4   1     9787.68     9552.81    351.23 o 
   2   4   1    16294.31    16779.49    905.40 o 
   4   4   1     5138.24     4291.89    315.97 o 
   6   4   1    26360.28    26508.77    675.26 o 
   8   4   1     3614.78     3461.51    389.07 o 
  10   4   1     1351.20     1052.40    342.55 o 
  12   4   1      888.92     1090.91    302.02 o 
  14   4   1      145.02      718.90    371.21 o 
  16   4   1     1240.30     2332.39    670.76 o 
 -17   5   1      909.98     1078.06    471.66 o 
 -15   5   1     1117.39     1088.52    437.70 o 
 -13   5   1      356.89      807.49    339.68 o 
 -11   5   1      714.53      595.91    366.63 o 
  -9   5   1     1044.18     1740.31    600.04 o 
  -7   5   1     1340.40     1496.38    447.17 o 
  -5   5   1      165.00      316.26    314.99 o 
  -3   5   1     7431.42     7631.81    449.28 o 
  -1   5   1     9244.84    11075.09    365.64 o 
   1   5   1      884.34     1347.04    454.76 o 
   3   5   1     3011.22     2931.61    296.90 o 
   5   5   1     3213.46     2645.37    458.38 o 
   7   5   1       40.93        0.00    517.68 o 
   9   5   1      776.40     1312.55    473.80 o 
  11   5   1     2460.01     2122.17    321.32 o 
  13   5   1      738.62     1454.62    438.15 o 
  15   5   1       13.34      891.11    465.15 o 
 -12   6   1     7005.47     6443.73    369.27 o 
 -10   6   1     8107.12     7818.10    376.35 o 
  -8   6   1      124.71      852.34    375.07 o 
  -6   6   1     8945.48     9318.90    505.96 o 
  -4   6   1    15345.82    15206.27    421.03 o 
  -2   6   1       38.88      247.65    495.05 o 
   0   6   1    22539.73    22712.71    500.31 o 
   2   6   1    22695.43    23024.17    455.02 o 
   4   6   1      519.59     1145.02    501.32 o 
   6   6   1    10732.07    10650.43    810.08 o 
   8   6   1     8175.00     8280.85    517.28 o 
  10   6   1       22.12      404.05    450.83 o 
  -7   7   1     7191.13     6263.41    477.69 o 
  -5   7   1      175.32     1204.29    551.59 o 
  -3   7   1    13191.14    11683.08    435.37 o 
  -1   7   1    12252.92    12233.78    621.67 o 
   1   7   1        3.04      644.51    447.96 o 
   3   7   1     5477.45     6440.98    473.15 o 
   5   7   1     7647.57     8212.32    720.08 o 
 -22   0   2     2206.51     1955.06    608.18 o 
 -20   0   2     3360.61     3959.91    461.80 o 
 -18   0   2     4424.27     4959.84    548.71 o 
 -16   0   2    18750.77    18848.92   1195.25 o 
 -14   0   2     7429.14     6863.55    432.54 o 
 -12   0   2    12462.50    12726.64    546.15 o 
 -10   0   2    83756.60    84820.69    692.28 o 
  -8   0   2   101091.10    97081.95   2725.60 o 
  -6   0   2      774.28     1324.50    520.25 o 
  -4   0   2   376963.91   311868.25   9255.77 o 
   0   0   2    43936.20    50372.19    748.28 o 
   2   0   2   610336.31   582162.00   2137.44 o 
   4   0   2   205258.66   217431.27   3569.96 o 
   6   0   2    64511.68    66946.93   1307.73 o 
   8   0   2    62777.28    62946.41    808.42 o 
  10   0   2     4401.38     4147.91    553.36 o 
  12   0   2    13854.81    12490.60    799.65 o 
  14   0   2    15484.70    14949.08    702.37 o 
  16   0   2     3430.14     3005.75    368.15 o 
  18   0   2      630.11     1601.19    382.99 o 
  20   0   2      675.00     1042.83    575.52 o 
 -23   1   2      816.28      326.28    462.44 o 
 -21   1   2       28.95     1220.34    443.55 o 
 -19   1   2     4781.26     4636.29    401.22 o 
 -17   1   2     1881.05     2460.52    377.26 o 
 -15   1   2     3558.96     3299.90    335.79 o 
 -13   1   2    41481.03    42528.98   1935.10 o 
 -11   1   2    48921.44    48657.41   1316.80 o 
  -9   1   2    21447.02    23493.77   1148.06 o 
  -7   1   2   145208.95   159446.39   2655.93 o 
  -5   1   2    13075.94    13453.51    933.54 o 
  -3   1   2    60780.68    64782.25   2559.15 o 
  -1   1   2   168787.91   153300.20   1790.81 o 
   1   1   2    70470.80    75844.00   2160.56 o 
   3   1   2    12227.84    11981.19    424.21 o 
   5   1   2    68904.70    72147.97   1960.58 o 
   7   1   2     4216.14     4146.96    279.33 o 
   9   1   2     9955.22    10243.00    472.28 o 
  11   1   2    33885.41    32932.50    604.11 o 
  13   1   2     9530.26     8053.32    351.29 o 
  15   1   2     1037.86     1349.24    346.03 o 
  17   1   2     1298.70     1407.53    500.81 o 
  19   1   2       16.19      618.86    369.76 o 
 -22   2   2      178.38      836.85    599.69 o 
 -20   2   2      915.72      547.47    413.21 o 
 -18   2   2      588.51     1056.97    481.24 o 
 -16   2   2      446.03      302.75    330.66 o 
 -14   2   2      695.61     1135.55    323.26 o 
 -12   2   2       43.79        0.00    518.72 o 
 -10   2   2    12292.34    11951.91    405.60 o 
  -8   2   2    11598.64    12973.07    415.94 o 
  -6   2   2     6552.27     7452.95    613.95 o 
  -4   2   2     2239.03     2062.56    353.58 o 
  -2   2   2     2574.92     2533.81    406.00 o 
   0   2   2    17284.29    17634.34    665.45 o 
   2   2   2      556.37     1010.38    430.55 o 
   4   2   2     5623.36     6171.18    342.40 o 
   6   2   2      120.80       38.51    292.12 o 
   8   2   2     1189.56     1372.63    603.79 o 
  10   2   2      410.22      201.28    296.16 o 
  12   2   2       34.12      379.21    380.04 o 
  14   2   2     1996.95     2724.13    435.36 o 
  16   2   2       90.89      724.46    461.50 o 
  18   2   2      187.48        0.00    563.67 o 
 -21   3   2      799.59      970.91    369.85 o 
 -19   3   2     1969.78     1794.52    419.13 o 
 -17   3   2     1149.07     1173.64    359.42 o 
 -15   3   2      507.44      974.95    463.45 o 
 -13   3   2     7153.94     6308.63    283.83 o 
 -11   3   2     1197.22      989.69    298.94 o 
  -9   3   2    18595.33    19465.15    355.09 o 
  -7   3   2    49516.49    50820.21   1365.42 o 
  -5   3   2    11401.23    12525.73    372.03 o 
  -3   3   2    10385.97    10609.38    321.24 o 
  -1   3   2    18137.43    18594.47    436.63 o 
   1   3   2      946.69     1143.80    328.70 o 
   3   3   2     6836.35     6556.31    378.44 o 
   5   3   2    23249.79    24515.42    841.86 o 
   7   3   2    14544.70    14527.16    633.28 o 
   9   3   2      547.81      246.76    329.78 o 
  11   3   2     2597.98     1862.98    341.43 o 
  13   3   2     1184.10     2112.87    392.00 o 
  15   3   2      269.50      519.94    425.83 o 
  17   3   2     1332.46     2639.67    532.53 o 
 -20   4   2      575.21     1770.58    456.10 o 
 -18   4   2     1207.21     1601.55    417.23 o 
 -16   4   2    11395.54    11031.76    815.09 o 
 -14   4   2     4559.27     4603.41    589.39 o 
 -12   4   2     4896.57     4723.27    332.08 o 
 -10   4   2    42226.14    41254.73   1392.04 o 
  -8   4   2    14549.35    15839.95    552.99 o 
  -6   4   2    26850.08    26936.89    656.25 o 
  -4   4   2    89530.17    84486.11   2717.88 o 
  -2   4   2    29813.25    28650.86    717.90 o 
   0   4   2    14283.39    13031.65    308.30 o 
   2   4   2    45241.25    43876.55   1636.46 o 
   4   4   2    18736.07    18677.34   1031.82 o 
   6   4   2     9688.80     9851.34    489.10 o 
   8   4   2    36934.74    37312.28   1384.84 o 
  10   4   2     7273.50     8054.99    995.47 o 
  12   4   2      315.54      545.80    450.56 o 
  14   4   2     6512.51     7125.37    390.75 o 
  16   4   2      605.86      295.60    499.89 o 
 -17   5   2     1678.77     1851.83    457.79 o 
 -15   5   2      888.10     1905.46    432.47 o 
 -13   5   2    11140.78    10815.13    402.21 o 
 -11   5   2     7898.19     7224.64    350.08 o 
  -9   5   2     3514.52     4019.39    455.08 o 
  -7   5   2    31286.85    29673.13    733.00 o 
  -5   5   2    21076.41    20464.46    478.41 o 
  -3   5   2     4282.69     4619.69    405.00 o 
  -1   5   2    59774.30    57519.53   1783.72 o 
   1   5   2    22111.15    22119.50    959.54 o 
   3   5   2    12155.83    11040.94    467.58 o 
   5   5   2    47183.89    46023.88    496.32 o 
   7   5   2     4861.95     5821.98    491.79 o 
   9   5   2     3915.12     4228.92    495.71 o 
  11   5   2     8021.62     7952.54    482.09 o 
  13   5   2      791.82     1184.03    569.69 o 
 -14   6   2     2371.52     4473.57    478.70 o 
 -12   6   2       24.90      998.41    448.02 o 
 -10   6   2     4699.59     5197.82    581.16 o 
  -8   6   2     4592.75     5129.20    351.82 o 
  -6   6   2      352.19     1354.73    536.90 o 
  -4   6   2    14336.30    14047.64    738.74 o 
  -2   6   2     2621.97     2885.80    377.90 o 
   0   6   2     1469.00     2369.74    411.33 o 
   2   6   2     6820.19     7127.85    777.87 o 
   4   6   2      938.53     1873.05    411.51 o 
   6   6   2     4914.66     4605.89    595.45 o 
   8   6   2     3835.91     4274.95   1211.05 o 
  10   6   2      174.17       67.51    348.33 o 
  -7   7   2        7.96      763.24    834.88 o 
  -5   7   2       11.01     1327.80    729.01 o 
  -3   7   2       13.52     1127.87    451.93 o 
  -1   7   2      619.92     1065.83    367.66 o 
   1   7   2      776.54     1723.89    407.22 o 
   3   7   2       42.86      912.29    409.73 o 
   5   7   2      183.77        0.00    548.55 o 
 -23   1   3      408.90      739.65    363.03 o 
 -21   1   3      298.24      919.28    369.71 o 
 -19   1   3     7362.59     6543.16    400.82 o 
 -17   1   3     5330.63     5068.58    343.41 o 
 -15   1   3      663.33      734.77    299.73 o 
 -13   1   3    21474.10    21695.07    359.87 o 
 -11   1   3    22101.63    20262.36   1258.24 o 
  -9   1   3     3433.02     4529.39    347.36 o 
  -7   1   3    43022.24    49407.41    728.37 o 
  -5   1   3   161452.67   160706.58   5904.26 o 
  -3   1   3     1076.51     1020.28    395.49 o 
  -1   1   3    14276.02    16476.96    555.23 o 
   1   1   3    69840.40    72604.84   3065.45 o 
   3   1   3     4615.96     4705.73    282.53 o 
   5   1   3    68116.85    69665.50   1536.08 o 
   7   1   3    36022.00    35588.80    901.82 o 
   9   1   3     1900.40     2199.28    250.46 o 
  11   1   3     8334.94     8446.29    318.39 o 
  13   1   3     2735.68     3112.69    396.57 o 
  15   1   3       51.80      406.78    327.46 o 
  17   1   3      969.51      979.26    351.02 o 
 -22   2   3     1268.80     1995.64    496.55 o 
 -20   2   3     4881.38     4355.50    461.39 o 
 -18   2   3       19.32      192.01    444.53 o 
 -16   2   3    12129.25    12357.45    676.23 o 
 -14   2   3    51243.43    51232.63   3138.85 o 
 -12   2   3     2186.42     2708.78    417.83 o 
 -10   2   3    69306.69    72273.84   3061.98 o 
  -8   2   3   119812.68   124383.27   3578.57 o 
  -6   2   3     5466.35     6016.91    392.07 o 
  -4   2   3   185457.59   180282.94   4683.86 o 
  -2   2   3   227075.84   206898.08   4269.32 o 
   0   2   3     1386.42     1594.72    389.01 o 
   2   2   3    99777.18   101804.61   2228.27 o 
   4   2   3    98803.32   101780.23   5073.42 o 
   6   2   3     1648.75     1811.37    371.07 o 
   8   2   3    28564.78    29265.27   1174.33 o 
  10   2   3    24741.89    23747.49   1339.35 o 
  12   2   3       13.95      306.85    376.36 o 
  14   2   3     5214.86     5475.48    528.94 o 
  16   2   3     3644.89     3121.39    364.01 o 
  18   2   3      155.94        0.00    764.57 o 
 -21   3   3      140.08      937.17    389.67 o 
 -19   3   3     2812.02     3236.58    394.88 o 
 -17   3   3    13862.82    13863.42    509.67 o 
 -15   3   3     2796.15     2812.78    400.79 o 
 -13   3   3    15109.19    16423.43    412.93 o 
 -11   3   3    40414.17    40971.39    634.92 o 
  -9   3   3     5069.96     5009.26    519.88 o 
  -7   3   3   103108.67   105009.95   4936.29 o 
  -5   3   3   123597.06   116871.07   3014.17 o 
  -3   3   3     2418.90     2460.68    299.98 o 
  -1   3   3    89548.63    85598.39   2248.35 o 
   1   3   3    44588.88    45210.19   1448.19 o 
   3   3   3      333.12     1207.47    329.59 o 
   5   3   3    53246.50    51022.22   1021.03 o 
   7   3   3    32698.96    31104.16   1059.71 o 
   9   3   3        1.52        0.00    306.84 o 
  11   3   3     6037.80     5809.23    592.33 o 
  13   3   3     5674.41     5633.40    466.20 o 
  15   3   3       11.86     1136.81    420.99 o 
  17   3   3     1666.53     2891.78    422.35 o 
 -20   4   3     1174.80     1899.23    754.38 o 
 -18   4   3      265.51     1125.49    379.82 o 
 -16   4   3      182.64      369.02    337.49 o 
 -14   4   3     3782.49     4328.73    467.52 o 
 -12   4   3      300.75        0.00    416.78 o 
 -10   4   3      709.41     1053.87    597.66 o 
  -8   4   3     4335.86     4274.40    340.81 o 
  -6   4   3     5196.24     5079.15    275.80 o 
  -4   4   3     1534.25     1507.54    295.22 o 
  -2   4   3    19841.01    18973.24    424.74 o 
   0   4   3      833.30     1138.06    308.29 o 
   2   4   3     9183.65     9215.38    398.93 o 
   4   4   3    14789.44    16129.53    650.28 o 
   6   4   3      386.79      863.33    308.53 o 
   8   4   3     7631.21     7234.76    352.01 o 
  10   4   3     1354.15     1610.98    397.81 o 
  12   4   3     1342.07     1453.64    373.58 o 
  14   4   3      817.98      885.52    335.94 o 
 -17   5   3       49.17      727.29    542.84 o 
 -15   5   3     2469.45     2204.33    348.27 o 
 -13   5   3     3470.59     3286.47    385.28 o 
 -11   5   3     1946.08     2068.13    460.38 o 
  -9   5   3       25.99      271.90    349.85 o 
  -7   5   3     1024.00     1614.95    380.93 o 
  -5   5   3      259.11     1103.33    402.95 o 
  -3   5   3      176.77     1205.75    385.73 o 
  -1   5   3     8214.22     8563.07    418.92 o 
   1   5   3    12160.23    12279.26    529.41 o 
   3   5   3     1904.02     2119.51    819.86 o 
   5   5   3      126.63      119.13    455.65 o 
   7   5   3     2211.92     1774.04    363.33 o 
   9   5   3       63.26      205.16    374.40 o 
  11   5   3      139.22        0.00    391.71 o 
  13   5   3     1196.69     1642.51    465.21 o 
 -14   6   3     3376.98     3712.14    502.54 o 
 -12   6   3      340.67      743.41    457.39 o 
 -10   6   3    10182.90    10129.70    448.97 o 
  -8   6   3    10507.47    10862.07    537.08 o 
  -6   6   3      341.32      580.36    334.45 o 
  -4   6   3    10628.13    10476.52    498.62 o 
  -2   6   3    18908.32    19654.22    514.90 o 
   0   6   3     1546.64     2527.06    377.16 o 
   2   6   3     9349.59     9249.58    968.58 o 
   4   6   3    14540.75    13988.69    602.87 o 
   6   6   3      397.73      880.28    436.44 o 
   8   6   3     5186.13     5385.38    596.29 o 
  -9   7   3      739.04     1574.44    565.31 o 
  -7   7   3     6877.61     6466.45    431.71 o 
  -5   7   3    11713.96    11058.59    429.92 o 
  -3   7   3      687.90     1056.06    403.08 o 
  -1   7   3    13520.59    13419.79    542.48 o 
   1   7   3    12165.79    14028.50    649.95 o 
   3   7   3      395.08     1904.36    710.94 o 
 -24   0   4     1505.39     1693.39    872.99 o 
 -22   0   4      537.49     1347.46    788.26 o 
 -20   0   4     7305.67     6978.06    783.00 o 
 -18   0   4     6569.24     6492.42    538.79 o 
 -16   0   4    16558.93    15496.69    557.59 o 
 -14   0   4    95744.34    91548.65   2904.41 o 
 -12   0   4    39233.82    39216.93    628.84 o 
 -10   0   4     4574.84     4798.39    449.01 o 
  -8   0   4    36490.45    34968.00   1064.65 o 
  -4   0   4    70213.30    66803.51   2718.30 o 
  -2   0   4   290849.00   306191.34   5810.31 o 
   0   0   4   323060.84   347463.91   8171.74 o 
   2   0   4     4413.24     4552.77    365.89 o 
   4   0   4   157199.47   156493.30   5940.06 o 
   6   0   4    30947.65    31294.30    509.17 o 
   8   0   4    18067.64    16806.50    854.88 o 
  10   0   4    34072.73    33159.43    522.56 o 
  12   0   4     7687.96     6416.83    453.75 o 
  14   0   4     2904.34     3107.76    420.24 o 
  16   0   4     1726.13     3208.58   1451.24 o 
  18   0   4      498.77      377.23    469.43 o 
 -25   1   4      313.04      813.72    618.72 o 
 -23   1   4     3832.36     3569.15    446.90 o 
 -21   1   4     2369.29     2922.32    435.98 o 
 -19   1   4     1178.99     1799.82    394.21 o 
 -17   1   4     7420.63     7642.95    386.03 o 
 -15   1   4    11005.32    11415.62    352.75 o 
 -13   1   4    21755.98    21724.74    981.03 o 
 -11   1   4   111677.19   109631.01   3466.93 o 
  -9   1   4    75775.09    78375.68    995.99 o 
  -7   1   4     1606.82     2039.58    476.68 o 
  -5   1   4   282212.16   259823.06  11933.05 o 
  -3   1   4    19148.00    17825.81   1347.18 o 
  -1   1   4    63231.54    67801.40   2758.03 o 
   1   1   4   116190.35   117529.51   3550.39 o 
   3   1   4    26672.57    28556.85    941.84 o 
   5   1   4     4699.74     5046.00    295.99 o 
   7   1   4    35458.00    36497.90   1162.71 o 
   9   1   4     4833.12     4718.04    285.88 o 
  11   1   4     2749.34     3186.51    339.28 o 
  13   1   4     6328.14     6155.90    403.87 o 
  15   1   4      921.98      869.04    323.59 o 
  17   1   4       43.92       80.47    502.91 o 
 -24   2   4      146.82        0.00    383.76 o 
 -22   2   4       10.12     1118.46    415.60 o 
 -20   2   4        9.41        0.00    391.87 o 
 -18   2   4     1328.08     1225.19    308.82 o 
 -16   2   4      183.24      947.50    391.22 o 
 -14   2   4     3326.99     3443.64    501.51 o 
 -12   2   4     9604.29     9809.35    471.63 o 
 -10   2   4     1853.73     2200.98    327.12 o 
  -8   2   4     6071.65     6322.64    385.95 o 
  -6   2   4     4111.95     3476.63    345.26 o 
  -4   2   4    29447.55    30466.77    757.29 o 
  -2   2   4    16229.64    15528.24    517.01 o 
   0   2   4     4877.93     5316.83    394.95 o 
   2   2   4     2541.50     2620.38    299.47 o 
   4   2   4      294.84        0.00    298.42 o 
   6   2   4      708.62      878.74    318.04 o 
   8   2   4     1207.18     1717.81    536.56 o 
  10   2   4     1904.80     2446.72    435.12 o 
  12   2   4       52.26       34.28    435.69 o 
  14   2   4       48.58      589.35    409.38 o 
  16   2   4        9.81      383.54    442.02 o 
 -23   3   4      241.29      994.15    378.04 o 
 -21   3   4       30.91      475.90    432.62 o 
 -19   3   4     2230.24     3003.32    408.22 o 
 -17   3   4     6398.01     5682.92    552.68 o 
 -15   3   4     4951.81     5309.26    759.99 o 
 -13   3   4      216.74      825.46    339.02 o 
 -11   3   4     9902.24     9745.49    391.44 o 
  -9   3   4     6045.69     6374.86    469.75 o 
  -7   3   4    17768.30    17783.50    433.76 o 
  -5   3   4    76448.17    75724.77   1906.05 o 
  -3   3   4    19086.77    19183.40    661.15 o 
  -1   3   4     4797.88     5566.03    337.05 o 
   1   3   4    16774.16    17361.00    513.45 o 
   3   3   4     3235.57     3754.67    365.16 o 
   5   3   4     3051.54     3456.87    308.50 o 
   7   3   4     7561.56     7232.37    928.08 o 
   9   3   4     5508.95     5060.78    656.98 o 
  11   3   4      149.75        0.00    389.42 o 
  13   3   4      793.68     1151.34    424.83 o 
  15   3   4      329.27       27.91    513.02 o 
 -20   4   4     3779.29     3419.15    336.80 o 
 -18   4   4     3679.90     3626.71    376.83 o 
 -16   4   4     1044.64     1236.22    457.08 o 
 -14   4   4    22447.91    23212.04    932.11 o 
 -12   4   4     9095.58     9052.25    385.81 o 
 -10   4   4    13112.66    13650.32    435.04 o 
  -8   4   4    85563.79    81382.12   2617.00 o 
  -6   4   4    42512.52    40925.31   1358.73 o 
  -4   4   4    13377.26    12545.97    511.44 o 
  -2   4   4    54044.40    51605.45   1354.34 o 
   0   4   4    19746.45    19974.47    670.76 o 
   2   4   4    10534.81    10730.51    433.13 o 
   4   4   4    48254.16    48390.17    984.51 o 
   6   4   4    11633.55    11218.24    499.98 o 
   8   4   4      619.24      670.56    348.81 o 
  10   4   4     9771.91     8686.36    380.87 o 
  12   4   4     2486.30     2786.24    356.25 o 
  14   4   4      376.48      694.99    382.21 o 
 -19   5   4      345.66     1549.00    898.63 o 
 -17   5   4    10632.70    11278.38   1175.46 o 
 -15   5   4     9480.23     8992.79    398.35 o 
 -13   5   4     2819.09     3130.13    326.93 o 
 -11   5   4    17763.80    19052.36    543.95 o 
  -9   5   4     7254.38     7389.30    336.43 o 
  -7   5   4     2554.19     2751.09    430.47 o 
  -5   5   4    48533.03    46430.09    598.95 o 
  -3   5   4    18843.22    18773.70    570.56 o 
  -1   5   4     2678.29     2895.43    322.22 o 
   1   5   4    38614.96    38463.80    925.31 o 
   3   5   4    15466.47    15935.61    935.67 o 
   5   5   4     3735.27     3484.95    360.95 o 
   7   5   4    17985.23    18319.03    840.59 o 
   9   5   4     2665.22     2969.71    322.87 o 
  11   5   4     1816.37     1844.13    457.40 o 
 -16   6   4      205.04      523.85    545.96 o 
 -14   6   4     1703.53     1913.15    495.56 o 
 -12   6   4     2922.91     3852.71    507.48 o 
 -10   6   4        7.65      152.89    425.36 o 
  -8   6   4     7714.00     7810.81    720.27 o 
  -6   6   4    10103.99    10217.51    381.73 o 
  -4   6   4      856.62     1093.38    407.13 o 
  -2   6   4     6916.88     7195.17    474.67 o 
   0   6   4     2392.02     2514.23    379.22 o 
   2   6   4     3722.58     3520.98    386.09 o 
   4   6   4     6346.36     6228.02    503.63 o 
   6   6   4      347.51     1890.68    586.19 o 
   8   6   4     1387.37     2159.13    536.77 o 
  -9   7   4      162.91     1918.93    917.54 o 
  -7   7   4      352.37      689.67    405.90 o 
  -5   7   4      141.66      716.43    407.20 o 
  -3   7   4      140.60     1062.48    342.23 o 
  -1   7   4       91.05      677.27    413.50 o 
   1   7   4      182.56     1628.99    534.45 o 
 -25   1   5       30.49      288.13    479.22 o 
 -23   1   5     1852.43     2243.25    487.15 o 
 -21   1   5     2702.00     2607.55    396.23 o 
 -19   1   5     1183.57     1309.80    336.34 o 
 -17   1   5    10726.66     9690.84    786.48 o 
 -15   1   5    27878.85    26768.94    547.27 o 
 -13   1   5      105.14      387.67    336.41 o 
 -11   1   5    38960.52    40349.93   1363.82 o 
  -9   1   5    96723.96    97032.89   1943.71 o 
  -7   1   5    20102.57    21417.28    520.01 o 
  -5   1   5    19897.11    18879.56    560.48 o 
  -3   1   5    79730.55    81928.28   2167.11 o 
  -1   1   5    10625.10    11572.30    624.71 o 
   1   1   5    27628.18    31214.10    745.15 o 
   3   1   5    30748.41    31109.99    734.00 o 
   5   1   5     3258.94     3758.35    304.72 o 
   7   1   5    13180.49    12995.86    292.06 o 
   9   1   5    13938.49    14091.80    469.64 o 
  11   1   5     1045.80     1476.13    354.96 o 
  13   1   5     2123.29     2371.82    336.51 o 
  15   1   5      497.22      850.59    396.13 o 
 -24   2   5     1805.54     2496.13    701.83 o 
 -22   2   5       28.66        0.00    409.53 o 
 -20   2   5     5426.17     5796.40    417.62 o 
 -18   2   5    18412.42    19080.13    419.04 o 
 -16   2   5     2194.91     2236.93    562.78 o 
 -14   2   5    33955.29    33264.87   1717.51 o 
 -12   2   5    58734.00    59221.41   2401.20 o 
 -10   2   5    18678.37    19590.45    811.57 o 
  -8   2   5   112395.15   115701.04   4517.96 o 
  -6   2   5   196991.44   192514.38   5384.56 o 
  -4   2   5     8675.80     8444.23    374.50 o 
  -2   2   5   109132.75   106810.70   1460.46 o 
   0   2   5   150445.98   150601.77   2581.77 o 
   2   2   5     1240.26     1910.68    356.09 o 
   4   2   5    61377.57    60582.54   2202.93 o 
   6   2   5    35991.50    33942.98   2445.66 o 
   8   2   5     2355.77     1657.59    422.51 o 
  10   2   5     9780.45    10311.53    795.48 o 
  12   2   5     5714.44     5740.79    419.62 o 
  14   2   5       21.23      515.21    432.49 o 
  16   2   5      965.13     2017.06    381.38 o 
 -23   3   5      353.42      906.61    358.63 o 
 -21   3   5     3768.26     2984.35    373.40 o 
 -19   3   5      225.33      536.46    376.09 o 
 -17   3   5     5422.57     5323.63    352.49 o 
 -15   3   5    33947.76    34740.72    681.20 o 
 -13   3   5     7663.20     7998.05    395.54 o 
 -11   3   5    24207.09    26550.04   1754.13 o 
  -9   3   5    79853.30    77212.18   3733.76 o 
  -7   3   5     5969.55     6205.40    403.91 o 
  -5   3   5    75189.41    73706.67   2121.84 o 
  -3   3   5   109825.79   101400.66   3683.92 o 
  -1   3   5     7863.75     8502.29    392.71 o 
   1   3   5    71684.70    73255.35   1178.89 o 
   3   3   5    43223.35    42897.36   1737.38 o 
   5   3   5     1255.35      847.91    312.90 o 
   7   3   5     5428.51     5255.01    342.37 o 
   9   3   5    18289.39    18255.95   1424.71 o 
  11   3   5      168.97     1135.89    418.96 o 
  13   3   5     2687.49     2887.60    390.62 o 
  15   3   5      956.54      520.27    677.29 o 
 -22   4   5      290.14      381.82    325.93 o 
 -20   4   5      357.90      829.38    386.76 o 
 -18   4   5     4604.89     5349.55    408.10 o 
 -16   4   5     2844.09     2907.69    572.83 o 
 -14   4   5     1546.46     1251.07    620.06 o 
 -12   4   5     1562.65     1862.89    472.00 o 
 -10   4   5       65.88      726.83    328.78 o 
  -8   4   5     7442.10     8335.58    479.22 o 
  -6   4   5     7981.26     8298.42    383.87 o 
  -4   4   5     3885.24     3922.26    375.61 o 
  -2   4   5      207.72      528.17    519.44 o 
   0   4   5     4375.74     4403.17    385.29 o 
   2   4   5       44.98      354.20    373.79 o 
   4   4   5     9670.23     9373.30    643.40 o 
   6   4   5     5612.58     5607.95    377.67 o 
   8   4   5      158.29      145.33    273.33 o 
  10   4   5     2166.77     2680.14    626.40 o 
  12   4   5       93.72        0.00    360.41 o 
 -19   5   5      256.05      418.44    978.69 o 
 -17   5   5     1703.22     1252.53    500.87 o 
 -15   5   5      160.02      880.04    539.63 o 
 -13   5   5     1602.11     2266.19    467.13 o 
 -11   5   5     5709.96     4684.99    410.64 o 
  -9   5   5      797.91     1204.63    353.73 o 
  -7   5   5     1002.53     1859.61    384.69 o 
  -5   5   5     2493.57     3045.01    381.37 o 
  -3   5   5     1468.84     1761.86    311.83 o 
  -1   5   5      757.74     1374.61    342.04 o 
   1   5   5     1211.78     1847.82    391.19 o 
   3   5   5     6241.78     5459.25    508.18 o 
   5   5   5     1216.24     1083.68    333.51 o 
   7   5   5      102.07      472.08    313.71 o 
   9   5   5     1054.23     1194.35    360.49 o 
  11   5   5      269.38      380.13    425.06 o 
 -16   6   5      123.26      834.05    507.34 o 
 -14   6   5     7957.58     8239.85    441.35 o 
 -12   6   5     9775.43    10084.76    519.40 o 
 -10   6   5       33.32      135.22    485.45 o 
  -8   6   5     9983.55     8793.15    552.35 o 
  -6   6   5    11046.22    11153.85    338.14 o 
  -4   6   5       27.84      566.48    416.72 o 
  -2   6   5     7551.38     8312.36    419.30 o 
   0   6   5    16664.81    16789.01    768.37 o 
   2   6   5     2442.36     2862.50    950.08 o 
   4   6   5     2878.15     3179.77    680.06 o 
   6   6   5     6059.06     6173.19    414.70 o 
  -9   7   5    15846.19    15579.79    724.40 o 
  -7   7   5      838.54     1133.03    416.73 o 
  -5   7   5     8289.21     8446.05    472.97 o 
  -3   7   5    12595.36    12370.11    896.92 o 
  -1   7   5       74.80        0.00    539.78 o 
   1   7   5     9573.46     8754.30    499.98 o 
 -26   0   6       20.03        0.00    613.55 o 
 -24   0   6     7263.65     7235.16    604.78 o 
 -22   0   6     5871.87     5138.59    570.31 o 
 -20   0   6      125.74        0.00    747.36 o 
 -18   0   6    26807.82    25945.96    626.99 o 
 -16   0   6    17867.90    17422.94    585.50 o 
 -14   0   6    36761.34    37043.54    696.52 o 
 -12   0   6   211380.17   208507.31   1440.96 o 
 -10   0   6   105490.41   105723.82   1256.89 o 
  -8   0   6    14119.43    13347.24    896.95 o 
  -6   0   6    20403.38    17221.54    703.23 o 
  -4   0   6    41431.91    43971.45    711.94 o 
  -2   0   6    25909.68    26219.88    627.33 o 
   0   0   6   293525.66   313667.63   2562.07 o 
   2   0   6    83141.98    87520.72   1783.69 o 
   4   0   6     2239.00     2336.27    418.28 o 
   6   0   6    36835.72    36107.57    451.67 o 
   8   0   6     9803.83     8540.53    458.26 o 
  10   0   6     5995.90     5971.94    397.53 o 
  12   0   6     9200.33     8438.83    656.26 o 
  14   0   6     2084.87     1721.21    710.73 o 
 -25   1   6      725.99     1235.15    397.42 o 
 -23   1   6      374.62      800.79    334.06 o 
 -21   1   6     7331.57     7548.66    397.38 o 
 -19   1   6     8679.98     8423.40    391.33 o 
 -17   1   6      132.80      521.57    319.70 o 
 -15   1   6    18312.29    18498.54    463.76 o 
 -13   1   6    33809.79    31359.94    484.01 o 
 -11   1   6     3698.52     4191.57    394.84 o 
  -9   1   6   188537.00   184883.98   6530.58 o 
  -7   1   6    81717.73    83165.59   3713.96 o 
  -5   1   6    13923.66    14822.33   1037.56 o 
  -3   1   6   116879.45   118146.44   1762.59 o 
  -1   1   6    70964.03    75019.59   2400.84 o 
   1   1   6    17493.96    18943.33    327.48 o 
   3   1   6    46323.84    46262.83    739.15 o 
   5   1   6     7031.69     7162.18    527.19 o 
   7   1   6     4443.77     4745.28    413.76 o 
   9   1   6    11682.77    11675.29    510.33 o 
  11   1   6     3171.81     3132.64    304.37 o 
  13   1   6       69.79      197.39    343.86 o 
  15   1   6     1063.28     2297.93    412.76 o 
 -26   2   6       15.77      234.43    542.50 o 
 -24   2   6      223.05      406.34    386.22 o 
 -22   2   6     1414.19     1980.46    780.54 o 
 -20   2   6      163.99      431.97    392.35 o 
 -18   2   6      293.94      503.09    431.59 o 
 -16   2   6      116.16      284.98    277.69 o 
 -14   2   6      451.93      749.36    357.67 o 
 -12   2   6    14205.09    14573.11    992.62 o 
 -10   2   6    15292.68    15539.64    468.70 o 
  -8   2   6     8275.35     7985.39    350.95 o 
  -6   2   6     2933.01     2993.79    329.02 o 
  -4   2   6      420.96      440.95    443.14 o 
  -2   2   6    11309.46    11728.55    505.62 o 
   0   2   6    24887.54    25460.29    394.04 o 
   2   2   6     2779.07     3191.56    365.22 o 
   4   2   6      405.92      383.73    323.45 o 
   6   2   6      103.16       24.17    369.19 o 
   8   2   6       43.54      411.46    576.82 o 
  10   2   6     1307.90     1648.65    766.81 o 
  12   2   6      349.33      803.88    457.71 o 
  14   2   6        4.38     1205.26    707.56 o 
 -23   3   6      552.30      967.12    557.58 o 
 -21   3   6     1986.61     2013.58    314.90 o 
 -19   3   6      145.31        0.00    380.82 o 
 -17   3   6     2103.70     2275.42    315.33 o 
 -15   3   6     7072.22     7125.94    935.46 o 
 -13   3   6     4564.25     5345.92    458.47 o 
 -11   3   6      420.81      712.72    419.10 o 
  -9   3   6    22145.15    23141.84    538.26 o 
  -7   3   6    19719.86    20860.77    845.51 o 
  -5   3   6     1833.92     1944.18    387.16 o 
  -3   3   6    39733.15    40038.61    536.91 o 
  -1   3   6    14539.26    13820.79    835.51 o 
   1   3   6     3867.14     4052.63    299.97 o 
   3   3   6    14779.92    14372.50    434.00 o 
   5   3   6     5411.87     5444.62    489.01 o 
   7   3   6       47.67      505.72    586.38 o 
   9   3   6     1607.63     1822.02    461.63 o 
  11   3   6      735.50     1172.09    428.07 o 
  13   3   6        8.60     1395.57    523.95 o 
 -22   4   6     1081.70     1976.50    549.39 o 
 -20   4   6     1747.92     2051.38    649.00 o 
 -18   4   6    12425.55    12517.55    968.49 o 
 -16   4   6    11531.20    11191.49    761.81 o 
 -14   4   6      635.89      141.40    436.23 o 
 -12   4   6    36640.88    36981.27   1232.47 o 
 -10   4   6    15634.62    15090.90    445.74 o 
  -8   4   6    13137.62    12518.00    366.21 o 
  -6   4   6    97558.89    92378.53   2512.17 o 
  -4   4   6    46000.97    46957.76   1569.41 o 
  -2   4   6     1784.09     2146.95    375.87 o 
   0   4   6    38479.69    39298.69    977.13 o 
   2   4   6     9178.46     8678.43    556.92 o 
   4   4   6     4041.87     4147.18    316.69 o 
   6   4   6    18555.53    17233.37    951.14 o 
   8   4   6     8366.69     7975.57    666.07 o 
  10   4   6      245.63      377.13    501.57 o 
  12   4   6     1764.04     1783.40    379.71 o 
 -19   5   6     4022.99     5514.17    521.24 o 
 -17   5   6      988.30     1378.65    506.61 o 
 -15   5   6    19734.70    20860.57    988.05 o 
 -13   5   6    16166.30    15421.42    608.66 o 
 -11   5   6     2228.34     2766.79    318.40 o 
  -9   5   6    37423.73    36942.50    738.23 o 
  -7   5   6     9884.89     9702.06    366.88 o 
  -5   5   6     5268.28     5555.10    392.42 o 
  -3   5   6    27910.92    26697.74    924.78 o 
  -1   5   6    16589.97    16954.33    477.53 o 
   1   5   6     2602.13     2286.03    451.50 o 
   3   5   6    19679.97    19415.48    916.20 o 
   5   5   6     7215.92     7427.46    532.79 o 
   7   5   6      757.04      544.01    328.72 o 
   9   5   6     4883.16     4233.31    428.36 o 
 -16   6   6     2693.47     3782.10    541.85 o 
 -14   6   6      225.33      109.83    417.92 o 
 -12   6   6     1913.21     2400.88    457.91 o 
 -10   6   6     4491.71     4812.98    389.92 o 
  -8   6   6      290.55      904.64    381.57 o 
  -6   6   6     6846.38     6274.75    544.99 o 
  -4   6   6     8722.42     8988.95    590.45 o 
  -2   6   6      195.10      416.42    443.43 o 
   0   6   6     7244.54     7394.09    443.74 o 
   2   6   6      241.32     1180.28    636.04 o 
   4   6   6     1678.32     1505.36    373.76 o 
   6   6   6     3451.49     3419.12    390.70 o 
  -9   7   6       75.21     1779.48    569.69 o 
  -7   7   6      118.26     1397.19    478.21 o 
  -5   7   6       29.04      266.79    414.54 o 
  -3   7   6       10.00      484.99    378.19 o 
  -1   7   6       82.86      578.77    465.87 o 
 -27   1   7      184.09     1227.86    482.99 o 
 -25   1   7      725.28     1938.26    446.39 o 
 -23   1   7       74.69      933.43    453.06 o 
 -21   1   7     2452.60     2386.04    437.23 o 
 -19   1   7    15503.89    15109.97    401.75 o 
 -17   1   7     4507.05     4974.94    417.48 o 
 -15   1   7    15160.82    14228.68    361.24 o 
 -13   1   7    53918.04    52667.28   2301.55 o 
 -11   1   7      230.08      326.54    328.08 o 
  -9   1   7    79130.46    80962.53   3038.81 o 
  -7   1   7   123919.84   123293.99   5003.08 o 
  -5   1   7      271.92      626.24    433.63 o 
  -3   1   7    30356.38    31229.62    571.94 o 
  -1   1   7    21117.30    23096.50    426.42 o 
   1   1   7     2850.39     2956.23    241.29 o 
   3   1   7    10895.07    11690.11    448.36 o 
   5   1   7    15980.44    14794.33    434.36 o 
   7   1   7     2245.31     2376.03    268.49 o 
   9   1   7     3095.30     3173.03    295.88 o 
  11   1   7     1813.62     2637.41    311.45 o 
  13   1   7      316.96       81.64    312.34 o 
 -26   2   7      386.55     1765.56    451.42 o 
 -24   2   7     1501.43     1963.08    489.84 o 
 -22   2   7     5845.26     5852.98    473.96 o 
 -20   2   7      540.16      778.33    425.30 o 
 -18   2   7    23489.59    23887.93    796.44 o 
 -16   2   7    37366.96    36221.32    571.69 o 
 -14   2   7     7308.22     7363.00    434.25 o 
 -12   2   7    27705.81    29336.27   1359.79 o 
 -10   2   7   121332.27   120632.87   3691.18 o 
  -8   2   7    10900.79    11159.14    406.10 o 
  -6   2   7    79880.86    79439.14   3383.66 o 
  -4   2   7   144181.70   138221.59   4183.37 o 
  -2   2   7    18980.03    19090.99    605.97 o 
   0   2   7    58738.56    60534.92   1111.92 o 
   2   2   7    72577.47    72025.68   2719.40 o 
   4   2   7     2026.91     2581.97    366.89 o 
   6   2   7    16856.12    17136.31   1294.85 o 
   8   2   7    11050.78    10611.11    473.62 o 
  10   2   7      458.01      597.24    684.77 o 
  12   2   7     1675.85     1694.41    448.24 o 
 -25   3   7     1862.73     2149.67    499.19 o 
 -23   3   7      311.11      606.08    316.39 o 
 -21   3   7     1478.69     2193.47    354.84 o 
 -19   3   7    15252.30    14398.03   1139.36 o 
 -17   3   7     1871.63     2642.66    581.70 o 
 -15   3   7    10656.36    10812.87    385.47 o 
 -13   3   7    33823.09    34410.12    607.28 o 
 -11   3   7    12416.66    12883.58    315.94 o 
  -9   3   7    31621.68    31993.79    786.39 o 
  -7   3   7   101907.31    96473.93   3386.62 o 
  -5   3   7    15942.42    15530.49    552.60 o 
  -3   3   7    44594.89    44294.18    495.94 o 
  -1   3   7    66764.27    66742.42    600.41 o 
   1   3   7      464.46     1095.93    302.62 o 
   3   3   7    18602.37    18452.15    915.49 o 
   5   3   7    29334.73    28595.49    778.22 o 
   7   3   7      114.76      829.32    701.21 o 
   9   3   7     2787.64     3958.12    537.93 o 
  11   3   7     1769.77     2448.65    400.16 o 
 -22   4   7      664.16     1492.38    403.82 o 
 -20   4   7     1768.56     2369.30    640.99 o 
 -18   4   7     1589.68     1841.93    406.46 o 
 -16   4   7     8207.71     8378.48    402.99 o 
 -14   4   7     4809.71     4930.75    832.05 o 
 -12   4   7     1797.17     2001.83    342.57 o 
 -10   4   7     8708.08     9452.88    359.92 o 
  -8   4   7      861.46      839.73    336.85 o 
  -6   4   7    10773.17     9812.64    601.18 o 
  -4   4   7     3680.49     3584.45    484.42 o 
  -2   4   7     1268.02     1069.15    437.99 o 
   0   4   7      893.21      673.30    380.42 o 
   2   4   7     1699.25     1632.19    344.16 o 
   4   4   7       12.06      549.77    319.43 o 
   6   4   7     3397.79     3514.12    309.26 o 
   8   4   7     1261.21     1689.06    383.73 o 
  10   4   7       13.40      519.62    397.50 o 
 -21   5   7      956.91      260.21    415.66 o 
 -19   5   7      261.18      114.22    507.60 o 
 -17   5   7      743.32     1130.47    341.27 o 
 -15   5   7     5012.21     4220.89    414.77 o 
 -13   5   7     1773.39     1591.27    357.79 o 
 -11   5   7       62.45      636.20    347.02 o 
  -9   5   7     2307.57     2591.74    389.37 o 
  -7   5   7      438.73      305.99    494.24 o 
  -5   5   7       45.90      708.80    384.79 o 
  -3   5   7     1425.44     2184.57    523.86 o 
  -1   5   7     4602.85     5069.31    628.39 o 
   1   5   7     1744.88     3203.36    770.05 o 
   3   5   7        9.27      408.39    362.60 o 
   5   5   7     1313.44     1188.31    347.05 o 
   7   5   7      511.44      222.42    362.25 o 
 -16   6   7     5112.29     5544.24    612.17 o 
 -14   6   7        7.11      213.59    440.26 o 
 -12   6   7    13199.98    12398.25    690.75 o 
 -10   6   7    17475.39    17732.56    451.97 o 
  -8   6   7      259.28      679.96    374.85 o 
  -6   6   7     8279.85     7909.48    681.30 o 
  -4   6   7    10202.81     9849.89    636.52 o 
  -2   6   7      374.29     1387.72    913.26 o 
   0   6   7     4391.95     4708.20    626.88 o 
   2   6   7     7195.36     7467.89    939.39 o 
   4   6   7     1285.61      920.80    348.14 o 
  -9   7   7     3231.12     2676.50    470.71 o 
  -7   7   7    11443.90    11623.36    645.43 o 
  -5   7   7      760.88      827.02    417.39 o 
  -3   7   7     7901.36     7989.57    484.63 o 
 -28   0   8     1967.75     1789.22    664.97 o 
 -26   0   8      224.67     1972.69    836.76 o 
 -24   0   8      211.35       46.75    814.55 o 
 -22   0   8    12789.57    13215.19    597.18 o 
 -20   0   8    23905.63    22731.57    628.74 o 
 -18   0   8     2914.06     3245.95    517.13 o 
 -16   0   8    72200.42    71130.38    842.02 o 
 -14   0   8    63354.14    61910.84    822.15 o 
 -12   0   8    16292.06    17067.67    634.58 o 
 -10   0   8   188993.69   164822.28   1569.51 o 
  -8   0   8    93066.09    86039.94   9791.02 o 
  -6   0   8    18193.05    18651.11   1123.66 o 
  -4   0   8   126240.11   131597.45    779.84 o 
  -2   0   8    22684.63    24174.91    605.03 o 
   0   0   8     1206.18     1283.97    321.62 o 
   2   0   8    75216.23    78683.63   1467.67 o 
   4   0   8    27877.20    24838.67    862.03 o 
   6   0   8      106.25      801.67    447.33 o 
   8   0   8    11687.39    11105.28    468.48 o 
  10   0   8     1519.08     1659.83    413.78 o 
  12   0   8      185.17      767.80    515.54 o 
 -27   1   8      631.03     1623.19    764.65 o 
 -25   1   8     2208.52     2699.89    657.44 o 
 -23   1   8     6235.52     6010.12    471.08 o 
 -21   1   8       82.05     1003.27    330.10 o 
 -19   1   8    10294.32     9998.45    476.13 o 
 -17   1   8     7147.40     6668.75    376.19 o 
 -15   1   8     3069.74     3489.31    421.91 o 
 -13   1   8    58224.71    55932.46   1591.85 o 
 -11   1   8    90659.09    86382.82   3469.02 o 
  -9   1   8     2014.53     2111.55    387.39 o 
  -7   1   8    59641.27    57944.26   3236.50 o 
  -5   1   8    77770.11    81100.48   1260.17 o 
  -3   1   8    11593.67    12378.54    317.25 o 
  -1   1   8    89312.24    89704.26    952.55 o 
   1   1   8    28115.95    28007.20    345.03 o 
   3   1   8     1407.74     1632.69    260.53 o 
   5   1   8    12678.71    12031.62    453.22 o 
   7   1   8     3420.15     3279.43    276.93 o 
   9   1   8     1808.00     1937.25    284.03 o 
  11   1   8     2640.47     2813.31    312.71 o 
  13   1   8      686.05      529.64    430.45 o 
 -26   2   8       29.09      767.04    552.66 o 
 -24   2   8       66.38      703.72    536.91 o 
 -22   2   8      570.43      272.89    322.40 o 
 -20   2   8     2549.56     3042.87    382.83 o 
 -18   2   8      385.71      804.51    371.36 o 
 -16   2   8      666.99      851.74    375.65 o 
 -14   2   8      468.24      173.75    360.25 o 
 -12   2   8     4310.72     4333.19    371.48 o 
 -10   2   8     8440.52     8844.53    319.56 o 
  -8   2   8     4555.17     3920.81    343.63 o 
  -6   2   8     3324.50     4016.98    380.12 o 
  -4   2   8     6516.35     6456.76    379.94 o 
  -2   2   8     2032.76     2395.95    282.36 o 
   0   2   8     1877.16     2137.90    440.69 o 
   2   2   8     2789.40     2735.38    331.16 o 
   4   2   8     2017.47     2362.13    437.99 o 
   6   2   8     1581.03     1798.57    437.01 o 
   8   2   8      323.96      869.13    373.93 o 
  10   2   8        2.47      632.87    389.62 o 
  12   2   8       19.84        0.00    632.98 o 
 -25   3   8      493.49        0.00    400.66 o 
 -23   3   8       13.60        0.00    339.46 o 
 -21   3   8     2925.64     3164.46    400.80 o 
 -19   3   8     9634.44     9389.28    405.80 o 
 -17   3   8     2350.63     2696.57    396.82 o 
 -15   3   8      525.24      412.90    438.90 o 
 -13   3   8     4697.14     4719.01    382.54 o 
 -11   3   8     1577.02     1942.86    323.24 o 
  -9   3   8     2045.87     1851.97    349.44 o 
  -7   3   8    23714.16    22848.94    898.48 o 
  -5   3   8    27725.73    27419.96    924.08 o 
  -3   3   8      855.46     1218.93    316.30 o 
  -1   3   8    13374.37    12579.89    393.59 o 
   1   3   8     5760.84     5418.87    347.10 o 
   3   3   8      898.15      577.26    315.91 o 
   5   3   8     6707.97     6695.27    906.58 o 
   7   3   8     3180.40     3711.43    615.01 o 
   9   3   8       65.51      196.57    436.80 o 
  11   3   8      228.36      412.88    527.68 o 
 -24   4   8      224.90      604.56    342.57 o 
 -22   4   8     3737.88     4256.03    562.83 o 
 -20   4   8     4640.99     4506.76    475.65 o 
 -18   4   8     1823.42     2024.23    431.66 o 
 -16   4   8    22410.58    22013.77    835.93 o 
 -14   4   8    13989.75    14105.49    499.80 o 
 -12   4   8      264.49     1172.76    338.29 o 
 -10   4   8    60439.89    56297.77   2130.61 o 
  -8   4   8    24309.55    22938.37    610.61 o 
  -6   4   8     2918.58     2566.47    318.71 o 
  -4   4   8    55872.35    55509.20    563.90 o 
  -2   4   8    27087.09    26572.88    445.35 o 
   0   4   8     1627.66     2020.86    339.86 o 
   2   4   8    14758.43    15210.91    744.39 o 
   4   4   8     9913.93    10220.00    707.22 o 
   6   4   8     1050.31     1013.61    343.54 o 
   8   4   8     4487.90     4047.29    454.30 o 
 -21   5   8        5.65      267.19    514.31 o 
 -19   5   8     8024.93     8020.23    501.13 o 
 -17   5   8    11876.40    11095.72   1133.34 o 
 -15   5   8       28.44      671.63    471.67 o 
 -13   5   8    26100.26    26136.05    509.20 o 
 -11   5   8    23035.39    23715.81   1037.31 o 
  -9   5   8     5587.75     5420.13    361.44 o 
  -7   5   8    33038.55    33488.92   1634.02 o 
  -5   5   8    16812.03    16406.47   1043.64 o 
  -3   5   8     3438.13     3801.04    362.30 o 
  -1   5   8    20396.59    19539.92    450.86 o 
   1   5   8     5801.89     5688.34    773.70 o 
   3   5   8      733.08     1011.69    299.13 o 
   5   5   8     6989.69     6087.36    530.90 o 
   7   5   8     2460.49     2976.10    379.94 o 
 -18   6   8       20.60       61.74    473.73 o 
 -16   6   8     1619.54     1663.52    453.95 o 
 -14   6   8     2723.21     3039.22    442.53 o 
 -12   6   8       18.34      446.19    385.78 o 
 -10   6   8     2905.57     3499.89    353.14 o 
  -8   6   8     4341.22     5071.04    529.22 o 
  -6   6   8        7.63       78.35    375.89 o 
  -4   6   8     6263.19     6227.77    495.22 o 
  -2   6   8     2294.27     1941.73    444.33 o 
   0   6   8      179.01      122.03    434.36 o 
   2   6   8     3835.98     3541.36    352.47 o 
  -7   7   8      271.57      525.58    480.98 o 
 -27   1   9        5.41        0.00    450.44 o 
 -25   1   9      497.49      998.18    488.51 o 
 -23   1   9     2758.88     2416.86    866.85 o 
 -21   1   9      834.05        0.00    871.53 o 
 -19   1   9     4565.36     4920.10    536.52 o 
 -17   1   9    20474.75    19850.50   1317.95 o 
 -15   1   9    24633.65    25599.70    450.32 o 
 -13   1   9    26131.05    26773.64    763.91 o 
 -11   1   9    69901.22    68169.94   3722.97 o 
  -9   1   9     4326.05     3995.65    330.00 o 
  -7   1   9    64815.97    60951.06   2271.61 o 
  -5   1   9    86124.26    88527.52   1166.69 o 
  -3   1   9     1191.21     1346.71    283.35 o 
  -1   1   9    13134.39    12992.96    424.26 o 
   1   1   9    10269.22    10239.63    297.89 o 
   3   1   9     1128.32     1144.49    287.37 o 
   5   1   9     4690.44     4728.67    561.97 o 
   7   1   9     4028.38     3289.42    272.14 o 
   9   1   9      809.35      688.01    347.24 o 
  11   1   9      237.40      476.35    491.12 o 
 -26   2   9     3720.27     4066.64    430.21 o 
 -24   2   9     1232.71     1184.41    355.84 o 
 -22   2   9     5117.03     5388.87    392.72 o 
 -20   2   9    20001.08    21004.70    706.32 o 
 -18   2   9     1646.28     1846.27    333.29 o 
 -16   2   9    25394.12    26317.02   1586.90 o 
 -14   2   9    93790.64    88623.63   5137.43 o 
 -12   2   9     1378.27     1394.22    332.54 o 
 -10   2   9    27702.27    27854.21    600.26 o 
  -8   2   9    81008.29    78501.60   5711.31 o 
  -6   2   9    30743.78    31850.11    812.99 o 
  -4   2   9    45169.86    45125.86   1302.54 o 
  -2   2   9    83677.26    82328.16   1641.10 o 
   0   2   9     3752.66     3575.61    347.43 o 
   2   2   9    11116.31    10747.16    580.35 o 
   4   2   9    30088.84    29160.01   1534.07 o 
   6   2   9     1624.67     1616.70    402.16 o 
   8   2   9     3491.38     4170.83    380.17 o 
  10   2   9     2681.34     2466.14    376.04 o 
 -25   3   9      601.16     1079.05    360.62 o 
 -23   3   9     4558.84     4581.43    318.09 o 
 -21   3   9      961.19     1239.10    346.10 o 
 -19   3   9     8945.18     9632.06    864.11 o 
 -17   3   9    25980.72    26892.68    528.76 o 
 -15   3   9     8868.19     8966.88    453.88 o 
 -13   3   9    15112.06    15821.62    437.22 o 
 -11   3   9    34594.66    35111.08    992.02 o 
  -9   3   9     8045.87     8345.69    427.82 o 
  -7   3   9    22124.52    21160.59    528.67 o 
  -5   3   9    77747.94    75835.01   3511.69 o 
  -3   3   9    10970.23    10511.75    648.92 o 
  -1   3   9    18108.24    17900.25    356.43 o 
   1   3   9    24716.85    24967.28    553.68 o 
   3   3   9     1460.24     1859.51    456.03 o 
   5   3   9     8911.52     9160.61    722.22 o 
   7   3   9     4948.58     5516.03   1189.00 o 
   9   3   9      114.39      567.37    500.78 o 
 -24   4   9      618.08     1320.18    366.55 o 
 -22   4   9       23.10        0.00    491.62 o 
 -20   4   9     2013.78     3256.11    415.40 o 
 -18   4   9     4612.11     5109.43    551.31 o 
 -16   4   9        9.93      201.96    381.82 o 
 -14   4   9    16069.84    15981.58    446.17 o 
 -12   4   9     1144.44     1238.92    346.98 o 
 -10   4   9     5113.11     4902.67    556.40 o 
  -8   4   9    11348.89    10441.30    657.35 o 
  -6   4   9      587.42      758.70    345.35 o 
  -4   4   9     6368.87     6974.76    642.96 o 
  -2   4   9     2507.31     2697.16    382.65 o 
   0   4   9      860.57      786.47    382.29 o 
   2   4   9      641.66     1254.21    357.33 o 
   4   4   9     1831.26     2672.53    337.28 o 
   6   4   9        2.48        0.00    331.36 o 
   8   4   9      676.60      897.76    750.38 o 
 -21   5   9       46.13       58.92    407.00 o 
 -19   5   9      921.80     1278.02    430.58 o 
 -17   5   9      550.45      366.94    413.30 o 
 -15   5   9     1646.59     1687.79    442.89 o 
 -13   5   9     4903.80     5174.01    409.20 o 
 -11   5   9     5586.01     5782.22    368.63 o 
  -9   5   9       36.81      724.47    338.57 o 
  -7   5   9      247.44      928.90    358.65 o 
  -5   5   9      676.09     1072.01    406.18 o 
  -3   5   9       63.50       52.47    490.57 o 
  -1   5   9      524.48      301.79    497.26 o 
   1   5   9     2686.05     3836.06    375.19 o 
   3   5   9     1186.90     1724.82    550.02 o 
   5   5   9       53.56       82.94    338.84 o 
 -18   6   9      563.22     2286.97    466.32 o 
 -16   6   9     3001.48     3646.33    449.95 o 
 -14   6   9     9994.96    10875.91    518.36 o 
 -12   6   9     1061.57     1249.36    387.37 o 
 -10   6   9    10036.22     9335.69    446.10 o 
  -8   6   9    15825.79    16813.12    876.38 o 
  -6   6   9      803.87     1647.87    443.28 o 
  -4   6   9     7485.67     8195.57    542.46 o 
  -2   6   9     7921.58     7716.57    520.63 o 
   0   6   9      827.42      949.37    423.07 o 
 -28   0  10        1.60        0.00    639.26 o 
 -26   0  10     4659.32     3834.37    858.38 o 
 -24   0  10     7128.64     6292.64    567.38 o 
 -22   0  10        7.05      185.82    541.09 o 
 -20   0  10    11158.07    10873.78    776.57 o 
 -18   0  10    34677.61    32347.29    822.15 o 
 -16   0  10     3854.98     3360.48    735.67 o 
 -14   0  10   140624.45   132328.11   3663.74 o 
 -12   0  10   160792.86   137806.98   1412.32 o 
 -10   0  10     2405.85     3345.88    519.62 o 
  -8   0  10    91888.19    88709.02   1208.39 o 
  -6   0  10    44635.02    45405.32    896.05 o 
  -4   0  10    17814.78    18845.74    372.02 o 
  -2   0  10    94489.06    97621.98   1672.59 o 
   0   0  10    33735.63    33703.09    556.04 o 
   2   0  10      116.09      552.75    425.94 o 
   4   0  10    13434.95    13557.46    550.74 o 
   6   0  10     2940.23     3042.08    505.61 o 
   8   0  10        9.68       58.80    376.25 o 
  10   0  10     3259.26     3487.69    535.88 o 
 -29   1  10      171.17      425.37    577.73 o 
 -27   1  10      590.89     1286.18    613.59 o 
 -25   1  10      878.69     1392.56    569.34 o 
 -23   1  10    12364.19    13578.12    593.82 o 
 -21   1  10    12805.18    13517.27    758.17 o 
 -19   1  10     1931.71     2305.23    505.06 o 
 -17   1  10    16610.41    17161.30    695.94 o 
 -15   1  10    15040.26    14585.79    418.38 o 
 -13   1  10    10404.13    10906.57    667.28 o 
 -11   1  10    63636.45    61162.00   3223.95 o 
  -9   1  10    73153.19    71179.52   1354.34 o 
  -7   1  10     1117.58     1616.44    279.47 o 
  -5   1  10    60816.87    62894.89    671.07 o 
  -3   1  10    21657.60    22672.25    356.94 o 
  -1   1  10      814.78     1001.00    298.50 o 
   1   1  10    27659.00    28430.45    376.29 o 
   3   1  10    10314.80    10043.28    311.45 o 
   5   1  10      766.51      922.93    419.37 o 
   7   1  10     3461.78     4076.34    295.84 o 
   9   1  10     1089.97     1377.99    311.59 o 
 -28   2  10       59.59        0.00    769.66 o 
 -26   2  10       11.96        0.00    345.89 o 
 -24   2  10     1141.97     1466.97    310.85 o 
 -22   2  10       90.53      245.23    308.51 o 
 -20   2  10      450.19     1042.35    332.64 o 
 -18   2  10      581.77      806.34    366.96 o 
 -16   2  10       14.68      143.01    410.97 o 
 -14   2  10     7812.21     7789.44    446.82 o 
 -12   2  10     1324.04     1930.58    376.14 o 
 -10   2  10     1610.51     2324.95    416.97 o 
  -8   2  10       70.71      411.97    353.79 o 
  -6   2  10      382.30      751.08    365.36 o 
  -4   2  10      782.01     1279.68    290.17 o 
  -2   2  10     1558.14     1303.57    305.10 o 
   0   2  10     6144.98     6088.87    418.46 o 
   2   2  10      583.65      735.16    317.16 o 
   4   2  10       82.29      911.40    388.85 o 
   6   2  10       68.02      312.82    359.53 o 
   8   2  10      168.74        0.00    391.16 o 
  10   2  10      455.95     1673.70    418.24 o 
 -27   3  10      443.97     1109.95    591.73 o 
 -25   3  10       37.96      351.56    349.68 o 
 -23   3  10     1620.15     1670.93    465.15 o 
 -21   3  10      410.05      769.94    461.34 o 
 -19   3  10     5143.36     5143.37    449.64 o 
 -17   3  10    18179.67    17080.27    713.09 o 
 -15   3  10     5403.73     5227.14    558.15 o 
 -13   3  10     1045.33     1147.75    287.14 o 
 -11   3  10     4347.85     4361.33    362.90 o 
  -9   3  10     2356.87     2427.83    369.94 o 
  -7   3  10      835.12     1316.35    491.42 o 
  -5   3  10    11864.27    11821.52    465.58 o 
  -3   3  10    12620.60    12315.46    659.99 o 
  -1   3  10      947.05     1062.62    291.24 o 
   1   3  10     3722.89     3443.45    361.32 o 
   3   3  10     3579.53     3299.04    332.69 o 
   5   3  10       47.23      425.61    418.88 o 
   7   3  10     1160.15     2043.78    513.20 o 
 -24   4  10     1904.22     2095.00    361.10 o 
 -22   4  10      914.58     1577.77    621.27 o 
 -20   4  10    10945.20    10929.02    490.92 o 
 -18   4  10    10609.75    11180.38    527.54 o 
 -16   4  10       35.05      358.43    453.29 o 
 -14   4  10    29186.07    28385.79    728.33 o 
 -12   4  10    13838.54    13948.24    369.37 o 
 -10   4  10     1801.54     1379.50    347.15 o 
  -8   4  10    48997.34    47189.54   1453.51 o 
  -6   4  10    33886.31    33277.78    984.83 o 
  -4   4  10      446.52      953.39    412.71 o 
  -2   4  10    15005.44    13677.84    521.68 o 
   0   4  10    13261.84    12631.65    443.25 o 
   2   4  10     1175.46     2177.55    824.02 o 
   4   4  10     6171.75     6841.96    548.62 o 
   6   4  10     3056.26     3221.99    415.70 o 
 -21   5  10     2412.01     2841.08    457.19 o 
 -19   5  10        4.83      989.64    681.66 o 
 -17   5  10    12738.41    13463.21    507.36 o 
 -15   5  10    22764.11    22562.18    645.40 o 
 -13   5  10       41.43      546.18    370.21 o 
 -11   5  10    21185.56    20888.13    980.63 o 
  -9   5  10    22534.37    22495.79   1170.23 o 
  -7   5  10     1421.60     1094.03    400.89 o 
  -5   5  10    31785.87    29608.59   1739.90 o 
  -3   5  10     8249.61     8286.11    442.85 o 
  -1   5  10      852.04      829.97    334.38 o 
   1   5  10     9631.86     9489.93    429.68 o 
   3   5  10     3298.79     3310.79    632.55 o 
 -18   6  10     3799.35     4243.31    473.17 o 
 -16   6  10       85.19     2031.35   1172.99 o 
 -14   6  10     2287.35     2894.55    395.50 o 
 -12   6  10     2210.72     2460.36    385.56 o 
 -10   6  10      242.31      750.64    451.97 o 
  -8   6  10     3279.09     2395.02    589.92 o 
  -6   6  10     3269.71     4297.66    996.85 o 
  -4   6  10       12.40       60.99    442.63 o 
  -2   6  10     2321.64     2222.92    465.22 o 
   0   6  10      850.36      709.68    409.24 o 
 -29   1  11      131.33      551.88    585.66 o 
 -27   1  11     1220.93     1279.79    502.55 o 
 -25   1  11       36.26      750.99    759.04 o 
 -23   1  11     3204.81     2751.17    559.79 o 
 -21   1  11     3946.57     4065.20    442.24 o 
 -19   1  11     4216.01     4441.38    316.32 o 
 -17   1  11     2887.64     3396.12    429.60 o 
 -15   1  11    21722.30    20976.41    992.84 o 
 -13   1  11    27914.40    26908.33   1522.94 o 
 -11   1  11    18125.33    18775.04    904.90 o 
  -9   1  11    74592.31    72613.66   1954.32 o 
  -7   1  11     7166.78     7758.19    316.01 o 
  -5   1  11    17849.27    18865.09    343.82 o 
  -3   1  11    40671.07    41104.18    517.00 o 
  -1   1  11     1107.52     1229.59    277.05 o 
   1   1  11     4831.42     5242.13    318.72 o 
   3   1  11     4726.96     4237.39    298.38 o 
   5   1  11      281.33      703.92    366.54 o 
   7   1  11      546.19      318.31    329.59 o 
   9   1  11     1175.00     1221.69    322.13 o 
 -28   2  11      496.53      432.25    455.54 o 
 -26   2  11      461.04      930.10    377.25 o 
 -24   2  11     9904.13    10114.21    352.52 o 
 -22   2  11     2621.31     2484.22    345.25 o 
 -20   2  11    12290.56    12071.02    765.20 o 
 -18   2  11    48655.27    46383.18   2184.29 o 
 -16   2  11     6681.70     6339.41    556.56 o 
 -14   2  11    28673.25    29122.11   1271.84 o 
 -12   2  11    75033.74    72139.81   3871.99 o 
 -10   2  11     9029.36     9181.71    475.40 o 
  -8   2  11    36366.71    35467.42    996.69 o 
  -6   2  11    56758.89    55750.41   1762.30 o 
  -4   2  11     9406.10     9547.33    570.68 o 
  -2   2  11     7545.32     7715.05    312.69 o 
   0   2  11    35543.83    34619.64    636.13 o 
   2   2  11     2614.51     2803.64    346.66 o 
   4   2  11     4588.94     4253.85    369.68 o 
   6   2  11     4844.03     4036.65    433.86 o 
   8   2  11      707.15      731.96    465.98 o 
 -27   3  11     1998.63     2981.29    373.76 o 
 -25   3  11     3163.51     2656.95    387.80 o 
 -23   3  11     1983.43     2847.64    439.14 o 
 -21   3  11    12627.06    12862.42    782.12 o 
 -19   3  11     1749.06     1946.83    383.76 o 
 -17   3  11     8480.44     7945.48    521.22 o 
 -15   3  11    46328.23    45330.24   1632.83 o 
 -13   3  11     5508.16     6665.49    401.61 o 
 -11   3  11    13422.01    13947.44   1165.45 o 
  -9   3  11    36573.14    36402.65   1612.76 o 
  -7   3  11     6584.45     7134.06    759.16 o 
  -5   3  11    11559.73    10995.35    391.44 o 
  -3   3  11    28883.64    28007.53    426.72 o 
  -1   3  11     7019.13     7175.93    354.29 o 
   1   3  11    10234.92     9877.05    373.83 o 
   3   3  11     6547.11     6282.60    350.96 o 
   5   3  11      572.77     1168.62    478.21 o 
   7   3  11      917.80     1070.08    572.39 o 
 -24   4  11      348.72        0.00    393.56 o 
 -22   4  11      576.17        0.00    726.52 o 
 -20   4  11        9.37      373.16    468.43 o 
 -18   4  11     3875.51     4307.11    470.17 o 
 -16   4  11     7746.58     7815.75    474.74 o 
 -14   4  11      305.54      566.81    355.94 o 
 -12   4  11     7724.74     7960.36    381.39 o 
 -10   4  11     2527.52     2045.26    378.04 o 
  -8   4  11     8248.00     8890.08    442.95 o 
  -6   4  11    11453.02    11791.02    510.81 o 
  -4   4  11      237.21      670.30    339.99 o 
  -2   4  11      956.69      785.03    370.14 o 
   0   4  11     1558.09     1876.37    322.59 o 
   2   4  11      471.69      667.53    445.52 o 
   4   4  11     1289.75     1488.96    336.45 o 
 -23   5  11      869.09      416.76    470.95 o 
 -21   5  11     1191.46     2229.96   1249.92 o 
 -19   5  11       46.32      480.31    419.73 o 
 -17   5  11     1584.85     1614.18    482.39 o 
 -15   5  11     1959.27     2787.15    380.18 o 
 -13   5  11      610.53     1050.45    312.24 o 
 -11   5  11     1876.91     1650.51    361.94 o 
  -9   5  11     2880.68     2898.66    403.86 o 
  -7   5  11      472.87      560.45    417.47 o 
  -5   5  11      556.55      771.48    389.16 o 
  -3   5  11      593.51      828.59    402.07 o 
  -1   5  11      517.68      605.19    359.48 o 
   1   5  11       13.81      300.67    353.73 o 
 -18   6  11     3278.97     4703.58    544.40 o 
 -16   6  11      637.59     2076.83    543.70 o 
 -14   6  11     3377.31     3405.70    465.44 o 
 -12   6  11    12866.86    13339.84    676.50 o 
 -10   6  11     3343.48     4312.09    739.25 o 
  -8   6  11     4307.79     3713.18    509.63 o 
  -6   6  11    10735.24    11869.66    555.03 o 
  -4   6  11      776.73     1485.10    470.84 o 
  -2   6  11     2680.90     2546.51    469.57 o 
 -30   0  12      375.51     2143.90    926.75 o 
 -28   0  12     1555.33     1626.77    612.38 o 
 -26   0  12      165.02     1149.38    816.31 o 
 -24   0  12    11963.34    12578.27    815.14 o 
 -22   0  12    16464.22    15909.53    604.78 o 
 -20   0  12      783.30     1168.66    757.87 o 
 -18   0  12    21666.17    20828.68    514.97 o 
 -16   0  12    42816.50    40700.93   4046.48 o 
 -14   0  12     4583.48     4476.88    526.18 o 
 -12   0  12    88036.31    84271.06  10273.38 o 
 -10   0  12   141469.94   132784.92   5161.08 o 
  -8   0  12      609.03      625.85    412.35 o 
  -6   0  12    56814.13    58098.16    733.66 o 
  -4   0  12    23947.87    23644.07    815.26 o 
  -2   0  12     4365.64     4715.75    432.49 o 
   0   0  12    33084.77    34585.43    436.50 o 
   2   0  12    13223.69    13334.32    553.79 o 
   4   0  12       67.11        0.00    411.75 o 
   6   0  12     2776.11     3415.14    704.69 o 
   8   0  12      794.24        0.00    461.93 o 
 -29   1  12       78.11      711.14    637.95 o 
 -27   1  12     1546.42     1952.58    489.89 o 
 -25   1  12     3997.52     4671.60    480.37 o 
 -23   1  12       28.45      507.41    447.61 o 
 -21   1  12    15922.76    16086.01    566.09 o 
 -19   1  12    18251.06    17509.98    404.24 o 
 -17   1  12        0.40      508.06    422.77 o 
 -15   1  12    29825.59    28636.41   1717.68 o 
 -13   1  12    24683.76    22557.13   1196.62 o 
 -11   1  12        5.48      317.97    270.06 o 
  -9   1  12    55698.28    55816.53   1730.87 o 
  -7   1  12    25331.76    26322.88    379.18 o 
  -5   1  12       34.73      350.64    272.98 o 
  -3   1  12    21069.32    21200.84    383.63 o 
  -1   1  12    16784.63    15777.69    344.37 o 
   1   1  12       63.27       44.24    270.26 o 
   3   1  12     6502.99     6400.10    322.18 o 
   5   1  12     1319.52      906.05    336.76 o 
   7   1  12      101.18       54.46    343.26 o 
 -28   2  12       22.93        0.00    805.50 o 
 -26   2  12       18.72      887.19    483.05 o 
 -24   2  12      496.19     1170.07    457.30 o 
 -22   2  12     3801.11     4690.70    454.35 o 
 -20   2  12     1670.67     1952.18    546.67 o 
 -18   2  12      317.22      932.32    609.46 o 
 -16   2  12     1152.43     1290.61    543.97 o 
 -14   2  12     1659.87     1292.07    393.68 o 
 -12   2  12     6212.48     5555.70    375.51 o 
 -10   2  12     4249.61     4474.87    346.33 o 
  -8   2  12        0.72        0.00    308.17 o 
  -6   2  12       80.65       30.62    261.80 o 
  -4   2  12       49.84       55.34    271.23 o 
  -2   2  12      897.96     1501.39    339.51 o 
   0   2  12      480.65      193.34    341.58 o 
   2   2  12     1067.05      908.64    322.99 o 
   4   2  12       16.77      747.22    424.74 o 
   6   2  12      169.87      336.82    402.43 o 
 -27   3  12      518.16      564.72    338.99 o 
 -25   3  12      800.35      863.05    365.62 o 
 -23   3  12      325.55      571.87    531.03 o 
 -21   3  12     5527.95     5467.58    404.94 o 
 -19   3  12     4828.22     5173.61    455.87 o 
 -17   3  12     1618.11     1839.10    381.54 o 
 -15   3  12    16120.51    16124.17    758.28 o 
 -13   3  12     4571.49     5015.86    415.64 o 
 -11   3  12     3109.57     2942.65    348.57 o 
  -9   3  12     8395.22     8502.88    648.35 o 
  -7   3  12     4106.04     4572.96    344.99 o 
  -5   3  12       25.74      364.20    292.22 o 
  -3   3  12     2343.88     2469.37    292.48 o 
  -1   3  12     3505.32     2702.02    307.66 o 
   1   3  12       82.72      600.68    327.08 o 
   3   3  12     1161.80      874.36    330.07 o 
   5   3  12     1328.21     1847.87    452.12 o 
 -26   4  12       10.02     1055.83   1228.24 o 
 -24   4  12     3570.07     3344.11    460.49 o 
 -22   4  12     3382.10     2594.04    428.51 o 
 -20   4  12      559.33      750.61    474.76 o 
 -18   4  12    18416.38    17520.33    489.85 o 
 -16   4  12    19413.11    19095.66    608.21 o 
 -14   4  12       24.31      312.10    371.20 o 
 -12   4  12    19074.87    17764.23   1053.43 o 
 -10   4  12    18592.65    18772.57   1378.28 o 
  -8   4  12     1314.26      855.96    541.76 o 
  -6   4  12    26567.50    25197.16   1197.05 o 
  -4   4  12    18367.01    18171.13    694.16 o 
  -2   4  12        1.85        0.00    359.89 o 
   0   4  12     5046.29     4558.71    358.85 o 
   2   4  12     3706.55     3424.47    373.20 o 
   4   4  12       53.63      123.57    471.83 o 
 -23   5  12        5.63      191.59    541.17 o 
 -21   5  12     3305.06     5317.42   1048.39 o 
 -19   5  12     5016.15     5126.17    433.98 o 
 -17   5  12       73.01      238.74    447.22 o 
 -15   5  12    10854.63    10473.30    440.74 o 
 -13   5  12    17892.19    18550.40    436.00 o 
 -11   5  12      958.52     1857.91    485.05 o 
  -9   5  12    19641.41    18564.21    486.43 o 
  -7   5  12    14099.90    14230.50   1121.31 o 
  -5   5  12      195.76      596.05    408.07 o 
  -3   5  12    11619.56    12183.97   1053.83 o 
  -1   5  12     5817.91     6000.00    683.35 o 
   1   5  12      410.24      808.52    373.24 o 
 -18   6  12     2051.94     2656.80    477.87 o 
 -16   6  12     4787.49     4544.99    409.39 o 
 -14   6  12       12.05      648.56    346.39 o 
 -12   6  12     2000.70     3128.87    533.98 o 
 -10   6  12     2148.66     1969.24    400.88 o 
  -8   6  12      285.37      867.52    467.68 o 
  -6   6  12     2703.80     2673.74    507.68 o 
  -4   6  12     1320.26     1886.84    350.11 o 
 -29   1  13      141.05     1143.58    531.36 o 
 -27   1  13     1257.16     1809.07    426.72 o 
 -25   1  13     2465.08     2537.43    400.80 o 
 -23   1  13      118.23        5.71    319.12 o 
 -21   1  13     5338.74     5605.04    360.23 o 
 -19   1  13     9592.03     9151.69    452.58 o 
 -17   1  13     4356.11     3707.65    345.65 o 
 -15   1  13     1488.22     1329.32    345.31 o 
 -13   1  13    12995.59    13622.49    834.19 o 
 -11   1  13    16937.73    16598.62    658.14 o 
  -9   1  13     5750.73     5724.13    315.10 o 
  -7   1  13    50659.57    50992.09    727.70 o 
  -5   1  13     4128.49     4285.48    315.88 o 
  -3   1  13     1945.57     2223.21    313.25 o 
  -1   1  13    12881.18    13141.56    394.71 o 
   1   1  13      420.23      788.72    356.56 o 
   3   1  13      986.73     1755.45    469.70 o 
   5   1  13     1772.40     2124.41    408.87 o 
 -28   2  13     3555.64     2961.27    456.31 o 
 -26   2  13     1888.76     2097.77    370.20 o 
 -24   2  13      830.41     1667.62    564.81 o 
 -22   2  13    13820.92    14027.58   1971.53 o 
 -20   2  13    10952.32    10529.00    991.90 o 
 -18   2  13    21152.15    21129.36    599.09 o 
 -16   2  13    59575.16    54160.83   6760.40 o 
 -14   2  13    14754.68    13712.82   1016.81 o 
 -12   2  13    21925.36    22917.24   1370.84 o 
 -10   2  13    61707.57    56161.25   3218.69 o 
  -8   2  13     5336.17     5748.52    347.47 o 
  -6   2  13    14022.88    14470.84    377.74 o 
  -4   2  13    25944.76    26646.48    476.10 o 
  -2   2  13     5717.62     4992.56    387.70 o 
   0   2  13     4665.47     4677.99    504.74 o 
   2   2  13     6593.99     5866.94    481.50 o 
   4   2  13     1440.54     1804.91    402.50 o 
 -27   3  13      487.87     1115.22    504.44 o 
 -25   3  13     4535.95     5432.47    389.18 o 
 -23   3  13     2891.89     3037.52    482.07 o 
 -21   3  13      863.54     1283.29    460.97 o 
 -19   3  13    40425.32    36942.90   2305.39 o 
 -17   3  13     2849.16     2786.02    551.72 o 
 -15   3  13     7239.28     7249.45    432.77 o 
 -13   3  13    31534.73    32800.74   1944.58 o 
 -11   3  13     6623.48     7692.13    513.17 o 
  -9   3  13    12955.95    12483.99    418.01 o 
  -7   3  13    26127.14    24967.78    739.75 o 
  -5   3  13     4571.12     4953.64    446.84 o 
  -3   3  13     4548.35     4677.00    430.52 o 
  -1   3  13     8449.62     8752.34    418.06 o 
   1   3  13     1576.51     1444.25    402.08 o 
   3   3  13     1531.52     1529.35    368.35 o 
 -26   4  13      657.86     1131.41    410.45 o 
 -24   4  13       44.09        0.00    433.45 o 
 -22   4  13      281.64        0.00    521.06 o 
 -20   4  13     1432.99     1656.58    471.71 o 
 -18   4  13      338.43      563.86    489.36 o 
 -16   4  13     1795.06     1701.87    350.88 o 
 -14   4  13     6153.73     6227.04    508.94 o 
 -12   4  13       77.09     1146.10    447.47 o 
 -10   4  13     5339.72     5377.05    458.07 o 
  -8   4  13     1413.98     1610.39    482.59 o 
  -6   4  13     2541.44     1993.77    460.83 o 
  -4   4  13     4146.67     4267.83    401.83 o 
  -2   4  13      286.92      836.43    375.01 o 
   0   4  13     1171.13     1383.86    326.12 o 
   2   4  13      258.88      711.32    357.98 o 
 -23   5  13       20.60        0.00    455.33 o 
 -21   5  13      811.29     1260.62    708.11 o 
 -19   5  13      748.91      518.93    424.39 o 
 -17   5  13      151.10      661.17    384.66 o 
 -15   5  13     2259.11     2535.28    385.82 o 
 -13   5  13     3052.53     3193.28    362.28 o 
 -11   5  13      280.03      434.06    353.71 o 
  -9   5  13      724.74     1527.89    865.10 o 
  -7   5  13      321.59     1136.27    506.26 o 
  -5   5  13      582.08      731.01    337.99 o 
  -3   5  13      374.60      842.07    404.93 o 
  -1   5  13      470.42      954.53    403.76 o 
 -16   6  13     3565.18     4006.66    367.33 o 
 -14   6  13      755.19     1203.98    410.77 o 
 -12   6  13     1726.10     1798.36    418.88 o 
 -10   6  13     9475.31     8511.68    786.34 o 
  -8   6  13     2678.15     3739.31    580.57 o 
 -30   0  14       17.84      739.76    643.93 o 
 -28   0  14     3527.83     4672.30    857.21 o 
 -26   0  14     3419.84     4034.79    822.74 o 
 -24   0  14      203.43        0.00    812.80 o 
 -22   0  14    20847.45    20160.74    529.72 o 
 -20   0  14    19623.81    18088.79   1366.75 o 
 -18   0  14       10.44        0.00    365.50 o 
 -16   0  14    33901.20    29078.34   3130.25 o 
 -14   0  14    47554.03    45594.62   5368.23 o 
 -12   0  14      512.22      874.20    517.87 o 
 -10   0  14    45212.49    47223.66   2367.70 o 
  -8   0  14    43735.57    46759.67    669.80 o 
  -6   0  14      544.87      194.82    367.38 o 
  -4   0  14    27126.79    26950.89    506.57 o 
  -2   0  14    14643.15    14226.80    389.19 o 
   0   0  14      239.92        0.00    452.73 o 
   2   0  14     5638.72     5840.45    562.05 o 
   4   0  14     3003.06     3314.90    721.83 o 
 -29   1  14      911.60      939.26    420.67 o 
 -27   1  14      261.18      773.63    439.44 o 
 -25   1  14     5519.71     6073.43    382.97 o 
 -23   1  14    14685.12    13869.15    485.63 o 
 -21   1  14     1211.41     1150.76    345.22 o 
 -19   1  14    10421.58    10658.37    784.87 o 
 -17   1  14    17218.16    17243.17    947.31 o 
 -15   1  14      367.07      801.63    403.96 o 
 -13   1  14    41155.40    39648.70   1587.65 o 
 -11   1  14    30550.37    29363.55    651.19 o 
  -9   1  14       13.83      250.15    275.10 o 
  -7   1  14    11532.54    11717.96    346.77 o 
  -5   1  14    17633.81    18195.90    381.31 o 
  -3   1  14      648.09     1284.03    387.90 o 
  -1   1  14     8184.29     8091.20    412.01 o 
   1   1  14     2918.33     3064.93    376.51 o 
   3   1  14      126.98      277.11    358.84 o 
 -30   2  14      347.41      480.40    464.00 o 
 -28   2  14       86.38        0.00    390.72 o 
 -26   2  14       17.69        0.00    541.90 o 
 -24   2  14      160.50      835.55    354.18 o 
 -22   2  14       67.03      256.91    439.95 o 
 -20   2  14     5160.13     4520.22    459.62 o 
 -18   2  14     1277.63     1951.66    595.01 o 
 -16   2  14     1022.54     1445.31    421.62 o 
 -14   2  14     3503.95     2844.32    441.25 o 
 -12   2  14       81.61        0.00    380.81 o 
 -10   2  14     4902.06     5284.74    427.25 o 
  -8   2  14      322.14      695.31    330.00 o 
  -6   2  14       50.95      348.82    316.37 o 
  -4   2  14      960.54     1633.72    296.62 o 
  -2   2  14       10.73        0.00    323.11 o 
   0   2  14       35.74        0.00    587.61 o 
   2   2  14      108.54      583.65    399.35 o 
   4   2  14       49.79      399.12    499.38 o 
 -27   3  14        6.20      505.18    412.45 o 
 -25   3  14      324.88       98.69    493.02 o 
 -23   3  14      698.21     1488.50    459.32 o 
 -21   3  14      330.08      247.28    466.29 o 
 -19   3  14    10748.88    10481.63    588.39 o 
 -17   3  14    11312.00    11095.47   1150.11 o 
 -15   3  14       31.99      207.56    383.17 o 
 -13   3  14     9605.98    10385.28    593.61 o 
 -11   3  14     3351.22     3631.60    393.87 o 
  -9   3  14     1893.49     1733.43    311.63 o 
  -7   3  14     7104.78     6988.99    322.88 o 
  -5   3  14     3477.15     3858.46    384.17 o 
  -3   3  14      250.72      492.80    302.35 o 
  -1   3  14      536.29      579.75    516.89 o 
   1   3  14      645.44     1375.40    375.78 o 
 -26   4  14     2148.14     1681.95    694.91 o 
 -24   4  14        5.62      594.18    497.33 o 
 -22   4  14     5894.17     5912.72    505.76 o 
 -20   4  14     9408.94     9221.25    502.08 o 
 -18   4  14      298.33      306.45    459.26 o 
 -16   4  14    12267.33    12369.25    528.31 o 
 -14   4  14    18892.03    19529.55    499.69 o 
 -12   4  14        0.99      346.77    452.50 o 
 -10   4  14    19007.85    19222.63    594.97 o 
  -8   4  14    11642.12    11621.31    423.55 o 
  -6   4  14       31.93     1008.91    337.09 o 
  -4   4  14     9319.17     8697.79    320.88 o 
  -2   4  14     5821.42     5314.25    334.93 o 
   0   4  14        1.83      623.25    360.66 o 
 -23   5  14     2975.55     4075.27    781.37 o 
 -21   5  14       60.65      411.02    518.56 o 
 -19   5  14     6891.11     7474.68    638.91 o 
 -17   5  14     7110.81     6524.25    397.42 o 
 -15   5  14      338.47      597.09    366.58 o 
 -13   5  14     7088.75     7552.12    616.00 o 
 -11   5  14    10509.55     9782.88    449.53 o 
  -9   5  14      162.34      519.12    379.40 o 
  -7   5  14     6531.78     6632.84    754.88 o 
  -5   5  14     9829.60     9423.07    745.61 o 
  -3   5  14       75.81      324.50    383.18 o 
 -16   6  14     1737.10     1547.58    376.49 o 
 -14   6  14     3375.71     3128.43    454.92 o 
 -12   6  14        3.80      228.58    455.35 o 
 -10   6  14     2955.35     4321.58    564.66 o 
 -31   1  15       61.50      418.15    502.06 o 
 -29   1  15     1976.28     1279.36    387.35 o 
 -27   1  15      783.18     1422.92    389.99 o 
 -25   1  15     2986.74     3439.87    402.79 o 
 -23   1  15     7271.90     7191.12    410.21 o 
 -21   1  15      326.56      846.20    386.60 o 
 -19   1  15     6952.00     6202.74    444.39 o 
 -17   1  15     8728.13     8149.89    499.55 o 
 -15   1  15     4607.88     4712.62    305.92 o 
 -13   1  15     1458.71     1553.17    337.55 o 
 -11   1  15    11368.92    11870.25    548.55 o 
  -9   1  15     4087.18     4021.75    315.38 o 
  -7   1  15      460.17      365.21    322.04 o 
  -5   1  15    17837.70    16777.93    330.91 o 
  -3   1  15     2569.06     3550.05    405.46 o 
  -1   1  15      465.59      823.30    337.25 o 
   1   1  15     2250.09     2508.83    399.39 o 
   3   1  15      285.54      457.87    354.02 o 
 -30   2  15      387.17     1040.77    417.65 o 
 -28   2  15      768.72     1059.55    511.21 o 
 -26   2  15     5685.54     5422.11    429.58 o 
 -24   2  15     3803.43     4179.29    468.52 o 
 -22   2  15     1519.53     1913.41    451.18 o 
 -20   2  15    20401.29    19286.43   2020.03 o 
 -18   2  15    16015.39    13924.60   1482.51 o 
 -16   2  15     8915.91     8619.37    813.30 o 
 -14   2  15    59906.18    59154.33   3197.40 o 
 -12   2  15     9851.12     9954.62    854.54 o 
 -10   2  15     9932.65    10159.00    663.85 o 
  -8   2  15    31299.25    29458.36    866.26 o 
  -6   2  15     6561.83     6366.83    332.39 o 
  -4   2  15     6485.28     6971.05    319.74 o 
  -2   2  15     7631.12     7211.22    430.71 o 
   0   2  15     1354.17     1080.54    442.68 o 
   2   2  15      499.83      490.70    364.58 o 
 -29   3  15     2016.12     2314.01    430.95 o 
 -27   3  15     2328.28     2563.31    527.05 o 
 -25   3  15       85.34     1257.59    663.21 o 
 -23   3  15     8744.71     9222.97   1475.14 o 
 -21   3  15     3563.13     3744.02    479.06 o 
 -19   3  15     2198.25     2618.36    605.25 o 
 -17   3  15    30631.09    28241.81   2574.67 o 
 -15   3  15    12461.02    13266.88    482.89 o 
 -13   3  15     7802.09     7391.19    575.43 o 
 -11   3  15    19459.06    19652.85   1337.31 o 
  -9   3  15     3707.01     3693.20    318.30 o 
  -7   3  15     4737.38     5732.50    360.03 o 
  -5   3  15    11839.22    11161.67    389.99 o 
  -3   3  15     2316.72     2187.25    314.29 o 
  -1   3  15     1601.17     2252.96    388.36 o 
   1   3  15     2636.91     2487.33    426.19 o 
 -26   4  15      733.77      634.54    569.22 o 
 -24   4  15      687.42     1586.70    759.08 o 
 -22   4  15      112.71      411.28    499.77 o 
 -20   4  15     1140.42      586.34    766.35 o 
 -18   4  15     1509.65     1267.64    521.55 o 
 -16   4  15        2.90      510.75    406.80 o 
 -14   4  15     1667.75     1773.64    473.71 o 
 -12   4  15      624.70     1050.64    416.79 o 
 -10   4  15       53.86      404.40    366.27 o 
  -8   4  15     2699.86     2453.19    458.81 o 
  -6   4  15     1549.12     3039.00    385.01 o 
  -4   4  15      861.80     1230.69    392.68 o 
  -2   4  15      720.97      940.12    439.81 o 
 -23   5  15     1134.52      944.11    553.59 o 
 -21   5  15       40.96      639.24    563.38 o 
 -19   5  15      447.33      467.59    485.41 o 
 -17   5  15      841.77     1292.71    458.02 o 
 -15   5  15       60.47     1738.70    868.31 o 
 -13   5  15     1519.03     1428.73    514.97 o 
 -11   5  15     1735.95     2137.18    524.26 o 
  -9   5  15      826.88     1580.08    452.59 o 
  -7   5  15      104.31      428.74    367.37 o 
  -5   5  15      165.56      417.46    354.23 o 
 -30   0  16     1622.75     2501.37    625.34 o 
 -28   0  16      191.44      748.12    498.14 o 
 -26   0  16     9096.39     9921.33    729.53 o 
 -24   0  16    14530.34    14748.66    969.40 o 
 -22   0  16     1015.91     1219.66    445.15 o 
 -20   0  16    21921.48    20984.99    969.74 o 
 -18   0  16    13675.67    12481.30    881.75 o 
 -16   0  16       50.97      607.66    525.84 o 
 -14   0  16    39082.67    37627.27   1569.80 o 
 -12   0  16    38680.84    39254.56    627.86 o 
 -10   0  16      963.17      710.58    437.74 o 
  -8   0  16     8800.47     8918.62    828.58 o 
  -6   0  16    15298.25    12566.43   5589.98 o 
  -4   0  16        2.18      435.77    394.56 o 
  -2   0  16     8354.45     6370.86    776.80 o 
   0   0  16     5321.83     5016.26    521.54 o 
   2   0  16       15.21      466.41    473.28 o 
 -31   1  16      274.52      102.58    509.19 o 
 -29   1  16      289.27     1241.37    375.08 o 
 -27   1  16     1740.29     1711.39    440.42 o 
 -25   1  16       29.03        0.00    376.87 o 
 -23   1  16     9969.39     9795.86    624.51 o 
 -21   1  16    19651.92    19287.51    676.24 o 
 -19   1  16     1378.65     1505.21    357.69 o 
 -17   1  16     7320.69     6606.92    522.50 o 
 -15   1  16    17504.39    17829.43    620.85 o 
 -13   1  16      109.18       72.30    354.22 o 
 -11   1  16    18829.60    18781.58    342.56 o 
  -9   1  16    19362.59    19033.87    375.35 o 
  -7   1  16        7.07      204.91    305.45 o 
  -5   1  16     5267.69     5428.76    354.93 o 
  -3   1  16     4143.13     4334.34    344.81 o 
  -1   1  16       45.33      428.00    367.57 o 
   1   1  16     2030.33     2455.09    418.44 o 
 -30   2  16       21.03      814.92    534.36 o 
 -28   2  16       11.52        0.00    502.25 o 
 -26   2  16       45.10      811.32    490.79 o 
 -24   2  16      748.22     1090.55    572.44 o 
 -22   2  16      447.04      347.85    565.65 o 
 -20   2  16      462.42       84.80    418.62 o 
 -18   2  16     1378.58     1488.77    555.24 o 
 -16   2  16     1420.77     1108.33    685.71 o 
 -14   2  16     3198.23     3394.76    452.91 o 
 -12   2  16     3254.11     2953.51    472.64 o 
 -10   2  16      316.51      446.58    314.29 o 
  -8   2  16     2011.64     2798.54    390.89 o 
  -6   2  16       17.51      238.15    345.39 o 
  -4   2  16       65.53      240.01    285.49 o 
  -2   2  16      663.78       70.53    405.26 o 
   0   2  16       67.32      863.73    408.34 o 
 -29   3  16      874.22     1106.76    474.66 o 
 -27   3  16      476.59     1513.64    507.70 o 
 -25   3  16        4.76      414.49    608.40 o 
 -23   3  16      530.81      482.58    502.21 o 
 -21   3  16     1182.15     1352.04    479.63 o 
 -19   3  16        3.60      831.19    458.43 o 
 -17   3  16     6339.13     6507.47    809.59 o 
 -15   3  16    10021.02    10936.15    470.60 o 
 -13   3  16      340.26     1360.74    449.67 o 
 -11   3  16     5406.31     5379.19    396.16 o 
  -9   3  16     3259.51     3444.64    307.57 o 
  -7   3  16      129.38        0.00    408.81 o 
  -5   3  16     2345.42     3348.28    470.28 o 
  -3   3  16     1201.27     1434.49    360.43 o 
  -1   3  16      102.43       93.90    438.23 o 
 -26   4  16     1966.27     2205.04    531.79 o 
 -24   4  16     3998.67     4517.75    647.40 o 
 -22   4  16      188.60      494.03    693.31 o 
 -20   4  16     7111.82     5725.02    708.79 o 
 -18   4  16    12083.32    12551.58   2087.22 o 
 -16   4  16      476.10      814.78    472.80 o 
 -14   4  16     9960.55     9478.55    433.25 o 
 -12   4  16     8662.09     8909.28    364.01 o 
 -10   4  16       79.00       51.41    372.24 o 
  -8   4  16    10034.94     7812.00    365.91 o 
  -6   4  16     6834.79     5607.68    450.63 o 
  -4   4  16      193.35     1318.43    373.24 o 
 -21   5  16     4671.06     4893.18    721.27 o 
 -19   5  16      220.08        0.00    506.26 o 
 -17   5  16     6774.82     6644.40    536.95 o 
 -15   5  16     7515.86     7295.44    406.68 o 
 -13   5  16       67.22        0.00    940.57 o 
 -11   5  16     3347.60     3629.50    462.07 o 
  -9   5  16     5673.44     6746.62    899.23 o 
  -7   5  16       35.51      131.11    347.12 o 
 -31   1  17      375.02      858.38    491.13 o 
 -29   1  17       69.52        0.00    463.70 o 
 -27   1  17     3444.15     3848.13    388.61 o 
 -25   1  17     2243.28     2625.01    314.61 o 
 -23   1  17     4228.80     3882.85    332.78 o 
 -21   1  17    12138.35    11015.55   1008.97 o 
 -19   1  17     1769.11     1866.96    356.21 o 
 -17   1  17     4686.24     4476.56    346.28 o 
 -15   1  17     8852.27     9094.62    416.93 o 
 -13   1  17     1401.28     1526.86    413.76 o 
 -11   1  17     1082.49     1395.67    419.72 o 
  -9   1  17     6032.06     5981.20    334.89 o 
  -7   1  17     2675.04     2767.07    312.35 o 
  -5   1  17      357.50     1048.72    386.37 o 
  -3   1  17     2592.49     2398.10    358.68 o 
  -1   1  17      970.66     1230.66    391.10 o 
 -30   2  17     2067.81     2270.56    538.54 o 
 -28   2  17      898.22     1451.66    448.21 o 
 -26   2  17      231.97      572.59    429.68 o 
 -24   2  17     9032.64     9184.97    442.63 o 
 -22   2  17     3268.13     3519.39    494.38 o 
 -20   2  17     1444.84     1284.95    524.69 o 
 -18   2  17    21811.61    17570.19    645.68 o 
 -16   2  17    14597.20    12699.83   1394.50 o 
 -14   2  17     2423.46     2336.56    343.11 o 
 -12   2  17    30523.02    30588.28    665.78 o 
 -10   2  17     7950.75     8069.11    338.42 o 
  -8   2  17     4005.91     4540.00    417.06 o 
  -6   2  17    11908.52    12724.03    453.11 o 
  -4   2  17     1811.17     1728.98    464.46 o 
  -2   2  17      534.13      844.06    381.58 o 
 -29   3  17      169.32     1347.29    472.27 o 
 -27   3  17     2387.18     2999.35    642.67 o 
 -25   3  17     5268.93     5355.60    634.01 o 
 -23   3  17      695.05     1178.18    516.51 o 
 -21   3  17     7658.59     6821.09    775.73 o 
 -19   3  17     7477.29     9267.60   1481.57 o 
 -17   3  17     1955.55     2817.50    920.90 o 
 -15   3  17    19189.15    20263.34    600.77 o 
 -13   3  17     6926.98     6563.02    568.03 o 
 -11   3  17     2540.34     2988.95    578.94 o 
  -9   3  17    10538.86    10698.08    658.98 o 
  -7   3  17     2838.26     2970.67    358.35 o 
  -5   3  17     1864.47     1719.32    361.91 o 
  -3   3  17     2843.57     3240.34    413.27 o 
 -26   4  17      404.27      541.75    556.48 o 
 -24   4  17     1440.78     2048.10    547.22 o 
 -22   4  17      563.33        0.00   1283.77 o 
 -20   4  17      307.13      477.98    857.21 o 
 -18   4  17     2769.04     2318.50    972.32 o 
 -16   4  17      839.92     1469.63    499.69 o 
 -14   4  17        4.83      874.15    476.27 o 
 -12   4  17      812.60     1165.72    416.64 o 
 -10   4  17      175.32      968.05    356.77 o 
  -8   4  17      438.40      174.54    398.56 o 
  -6   4  17     1047.32     1608.92    470.63 o 
 -21   5  17     1016.60     2300.02    875.91 o 
 -19   5  17       48.46      732.80    645.38 o 
 -17   5  17      453.94      362.97    460.60 o 
 -15   5  17      957.23     2311.33   1008.52 o 
 -13   5  17       61.13      314.02    455.25 o 
 -11   5  17      202.53     1101.60    377.55 o 
 -30   0  18      717.13     1425.89    633.62 o 
 -28   0  18     3785.24     4293.31    438.53 o 
 -26   0  18      329.38      502.39    475.79 o 
 -24   0  18    10069.78    10350.55   1145.83 o 
 -22   0  18    21378.34    20786.50   1481.91 o 
 -20   0  18     2850.71     2849.37    448.27 o 
 -18   0  18    20570.86    21204.21   3481.72 o 
 -16   0  18    18676.64    19015.42   1388.37 o 
 -14   0  18     1122.63      925.72    486.12 o 
 -12   0  18     9904.44    10740.77    487.15 o 
 -10   0  18    25961.89    24535.39    976.41 o 
  -8   0  18      151.61      724.57    784.17 o 
  -6   0  18     3737.91     1431.17   1777.53 o 
  -4   0  18     3024.79     2662.88    632.77 o 
  -2   0  18       46.89        0.00    660.68 o 
 -31   1  18      940.62      815.29    369.37 o 
 -29   1  18      321.75      183.35    346.85 o 
 -27   1  18     2352.23     3332.22    385.66 o 
 -25   1  18     4537.15     4270.48    352.33 o 
 -23   1  18      434.08      503.96    402.96 o 
 -21   1  18     5624.48     5557.47    361.27 o 
 -19   1  18    13897.69    13322.68    680.45 o 
 -17   1  18      489.50      694.48    348.54 o 
 -15   1  18     8822.96     8960.18    441.23 o 
 -13   1  18    10308.04    10455.10    417.80 o 
 -11   1  18      853.89     1553.53    409.38 o 
  -9   1  18     7595.69     7864.11    372.47 o 
  -7   1  18     4858.31     5230.42    376.35 o 
  -5   1  18       28.20      832.16    400.89 o 
  -3   1  18     1633.57     2520.98    461.44 o 
 -30   2  18       25.90      679.15    477.08 o 
 -28   2  18       45.14     1195.84    514.70 o 
 -26   2  18      487.15      553.19    380.07 o 
 -24   2  18        2.15      531.15    515.50 o 
 -22   2  18      606.09     1359.79    529.98 o 
 -20   2  18     1121.52     1460.10    607.43 o 
 -18   2  18      287.00        0.00    466.07 o 
 -16   2  18      278.65        0.00    388.87 o 
 -14   2  18      565.40      882.26    391.44 o 
 -12   2  18      939.43     1424.23    332.57 o 
 -10   2  18     1750.88     2058.23    376.41 o 
  -8   2  18      138.00      642.08    556.40 o 
  -6   2  18      712.35     1630.71    546.89 o 
  -4   2  18       20.06      208.64    414.94 o 
 -27   3  18      920.09     1026.90    509.53 o 
 -25   3  18      332.42      310.99    505.78 o 
 -23   3  18      307.61      872.48    466.44 o 
 -21   3  18      966.49     1454.40    825.07 o 
 -19   3  18     2227.35     2945.92    583.45 o 
 -17   3  18      510.91     1699.15    976.12 o 
 -15   3  18     1713.81     1880.65    483.36 o 
 -13   3  18     3968.74     4319.79    482.72 o 
 -11   3  18      155.01      861.53    397.24 o 
  -9   3  18     2140.90     2943.47    386.36 o 
  -7   3  18     2252.95     2624.54    363.20 o 
  -5   3  18       44.83      345.76    413.24 o 
 -26   4  18        1.36      100.88    535.32 o 
 -24   4  18     2426.67     2377.67    748.46 o 
 -22   4  18     4114.08     2829.32    624.06 o 
 -20   4  18       19.02      315.43    606.11 o 
 -18   4  18     7197.17     7486.27    513.38 o 
 -16   4  18     8167.67     8842.19    518.55 o 
 -14   4  18      664.10      648.98    353.44 o 
 -12   4  18     4123.39     3363.88    397.64 o 
 -10   4  18     5423.37     6152.73    681.64 o 
  -8   4  18      107.25      485.20    413.97 o 
 -19   5  18     6759.40     8112.19   1001.41 o 
 -17   5  18       16.30      324.62    414.51 o 
 -15   5  18     5360.23     5352.41    549.41 o 
 -31   1  19      937.61     1330.41    435.93 o 
 -29   1  19      846.34      989.62    337.38 o 
 -27   1  19       24.08      112.50    346.56 o 
 -25   1  19     4625.04     4942.61    569.06 o 
 -23   1  19     3051.26     3477.14    384.71 o 
 -21   1  19     1766.29     1341.15    370.43 o 
 -19   1  19    13937.84    12791.95    450.13 o 
 -17   1  19     2832.01     2671.81    434.18 o 
 -15   1  19     2303.03     2106.16    467.25 o 
 -13   1  19     4323.68     4462.03    421.56 o 
 -11   1  19     1575.61     1554.65    416.46 o 
  -9   1  19     1293.93     1599.48    338.21 o 
  -7   1  19     1945.65     2457.95    374.08 o 
  -5   1  19      953.87      833.29    381.30 o 
 -30   2  19      811.16     1038.88    428.65 o 
 -28   2  19     5498.36     5427.20    412.78 o 
 -26   2  19     1455.05     1718.77    502.42 o 
 -24   2  19      558.33      363.86    434.31 o 
 -22   2  19     6880.12     6577.49    610.48 o 
 -20   2  19     4987.87     4750.63    790.89 o 
 -18   2  19     1494.50     1297.45    482.53 o 
 -16   2  19    13335.90    13307.19    501.54 o 
 -14   2  19     8582.80     8378.18    492.91 o 
 -12   2  19      550.68      384.20    311.61 o 
 -10   2  19    11309.73    10390.55    509.34 o 
  -8   2  19     3315.93     3372.47    398.46 o 
  -6   2  19      507.07     1432.32    442.59 o 
 -27   3  19      348.28        0.00    532.25 o 
 -25   3  19     2278.87     2428.45    496.70 o 
 -23   3  19     4149.12     3120.97    528.28 o 
 -21   3  19      307.55      469.80    615.88 o 
 -19   3  19    10921.25    12152.34   2561.70 o 
 -17   3  19     3994.11     4339.26    486.88 o 
 -15   3  19      257.50        0.00    370.89 o 
 -13   3  19     8715.20     8701.12    510.01 o 
 -11   3  19     3312.30     4047.48    578.49 o 
  -9   3  19      965.85     1701.82    447.98 o 
  -7   3  19     3696.11     3930.46    473.24 o 
 -24   4  19      270.01      859.92    639.49 o 
 -22   4  19      956.24     1634.95    923.82 o 
 -20   4  19     1573.69     1691.98    523.67 o 
 -18   4  19      289.73     1259.48    508.51 o 
 -16   4  19     1688.18     2072.35    399.28 o 
 -14   4  19      542.77     1499.98    632.22 o 
 -12   4  19      174.45        0.00    408.03 o 
 -10   4  19      532.17      880.06    360.24 o 
 -30   0  20      314.81     3141.64   1240.72 o 
 -28   0  20     1360.30     1424.92    510.39 o 
 -26   0  20     6639.52     6318.28    506.10 o 
 -24   0  20     1548.00     1215.57    511.64 o 
 -22   0  20     5526.89     6113.29    498.83 o 
 -20   0  20    18248.63    19290.96   2575.43 o 
 -18   0  20      817.79     1502.35    573.61 o 
 -16   0  20     9805.60     9461.38    500.57 o 
 -14   0  20    18815.94    19576.38    540.80 o 
 -12   0  20       23.77      410.80    658.35 o 
 -10   0  20     4082.44     4814.22    697.07 o 
  -8   0  20     4452.48     4691.58    920.90 o 
  -6   0  20      323.09      382.74    946.61 o 
 -31   1  20      124.59      684.88    434.25 o 
 -29   1  20     1454.90     1315.37    480.72 o 
 -27   1  20       70.59      921.56    356.85 o 
 -25   1  20     4502.51     4570.30    388.19 o 
 -23   1  20     7262.29     6985.52    517.44 o 
 -21   1  20     1400.85     1544.93    360.60 o 
 -19   1  20     2994.85     2592.71    487.93 o 
 -17   1  20     6326.19     6488.33    483.97 o 
 -15   1  20      305.80     1068.61    399.68 o 
 -13   1  20     5644.24     5591.71    477.03 o 
 -11   1  20     4667.75     4985.98    447.42 o 
  -9   1  20      441.13      646.43    483.47 o 
  -7   1  20     1242.64     1357.22    382.22 o 
 -30   2  20      187.49      825.08    499.78 o 
 -28   2  20       47.99      126.58    452.85 o 
 -26   2  20      121.24      586.86    529.60 o 
 -24   2  20      233.74      983.65    475.85 o 
 -22   2  20       65.34        0.00    592.06 o 
 -20   2  20       46.48      717.17    472.75 o 
 -18   2  20      252.33      267.16    375.42 o 
 -16   2  20       48.47      366.36    568.96 o 
 -14   2  20      265.94      320.36    484.43 o 
 -12   2  20      242.14      518.90    321.89 o 
 -10   2  20      186.78      961.97    361.16 o 
  -8   2  20      236.57     1047.88    414.26 o 
 -27   3  20       34.70      200.32    579.80 o 
 -25   3  20      901.15     1275.44    521.90 o 
 -23   3  20      258.79     1010.30    871.82 o 
 -21   3  20      339.51        0.00    870.65 o 
 -19   3  20     1426.16     1978.32    503.46 o 
 -17   3  20     1565.45     2615.21    437.38 o 
 -15   3  20      580.66     1173.71    388.64 o 
 -13   3  20      278.28     1045.58    352.47 o 
 -11   3  20     1427.99     1937.77    406.24 o 
 -22   4  20     3026.54     2430.22    965.90 o 
 -20   4  20     4251.25     4866.04    937.56 o 
 -18   4  20      184.66      514.20    403.84 o 
 -16   4  20     2773.78     2981.76    383.31 o 
 -14   4  20     4611.19     4511.82    433.58 o 
 -29   1  21     1255.18     1379.25    329.86 o 
 -27   1  21      791.20      533.78    361.35 o 
 -25   1  21       24.29        0.00    331.59 o 
 -23   1  21     4120.28     3936.17    381.73 o 
 -21   1  21     3722.13     3671.44    500.22 o 
 -19   1  21      600.09     1335.21    484.05 o 
 -17   1  21     5780.63     6021.11    451.93 o 
 -15   1  21     3618.03     3503.93    435.08 o 
 -13   1  21     1116.66     1872.88    445.97 o 
 -11   1  21     2047.24     3105.49    600.70 o 
  -9   1  21      499.58     1268.87    560.02 o 
 -28   2  21      848.48     1382.44    485.70 o 
 -26   2  21     5333.69     4409.78    550.87 o 
 -24   2  21     2786.00     3215.82    462.49 o 
 -22   2  21     1140.50      994.36    493.60 o 
 -20   2  21     6347.17     6016.63    830.92 o 
 -18   2  21     3249.79     3601.01    523.87 o 
 -16   2  21      346.31      846.98    430.80 o 
 -14   2  21     6126.46     6258.19    617.98 o 
 -12   2  21     3751.26     3310.09    347.54 o 
 -10   2  21      209.85      619.04    416.72 o 
 -27   3  21     2216.84     2934.89    803.87 o 
 -25   3  21       20.34     1535.03    911.55 o 
 -23   3  21     4080.13     2904.70    674.32 o 
 -21   3  21     1923.67     2518.34    499.51 o 
 -19   3  21      115.66      448.55    391.03 o 
 -17   3  21     6485.16     5407.25    449.20 o 
 -15   3  21     2610.34     2619.95    417.18 o 
 -13   3  21      128.02      772.58    463.26 o 
 -30   0  22     1114.55     1451.57    544.02 o 
 -28   0  22      128.74       49.73    531.08 o 
 -26   0  22     1237.73     1913.85    461.96 o 
 -24   0  22     8097.02     8010.93    563.39 o 
 -22   0  22     2379.72     2573.97    508.10 o 
 -20   0  22     2741.02     2797.79    668.65 o 
 -18   0  22     7334.92     8124.94    693.18 o 
 -16   0  22     1333.06     1723.19   1099.12 o 
 -14   0  22     6051.18     6679.60    795.95 o 
 -12   0  22     6236.96     6562.30    753.96 o 
 -29   1  22      161.32      452.22    351.21 o 
 -27   1  22     1939.96     2129.95    351.40 o 
 -25   1  22      445.71      722.14    426.03 o 
 -23   1  22     3598.37     3413.80    487.64 o 
 -21   1  22     6496.61     7373.05    576.70 o 
 -19   1  22      406.42     1568.15   1014.98 o 
 -17   1  22     1067.16     1521.00    435.10 o 
 -15   1  22     4036.96     3761.50   1129.13 o 
 -13   1  22      137.39      107.75    526.89 o 
 -11   1  22     1477.45     2253.74    611.62 o 
 -28   2  22      138.28        0.00    584.93 o 
 -26   2  22      408.77     1215.05    533.05 o 
 -24   2  22      507.05      744.59   1197.29 o 
 -22   2  22       27.84      836.73    618.71 o 
 -20   2  22       52.59        0.00    906.29 o 
 -18   2  22       16.88      787.73    388.98 o 
 -16   2  22       14.04        0.00   1156.04 o 
 -14   2  22       27.35      230.41    462.09 o 
 -25   3  22        3.64     2943.27    930.25 o 
 -23   3  22     1281.15     1199.47    648.25 o 
 -21   3  22      482.36     1521.10    461.75 o 
 -19   3  22       63.11      538.06    526.88 o 
 -17   3  22      561.53     1630.37    542.74 o 
 -29   1  23        5.53      381.89    387.90 o 
 -27   1  23      723.16      930.50    352.98 o 
 -25   1  23      920.09      222.15    524.67 o 
 -23   1  23       25.52        0.00    559.74 o 
 -21   1  23     1609.88     1827.22   1147.33 o 
 -19   1  23     3380.15     5959.27   1411.74 o 
 -17   1  23       95.38        0.00    923.24 o 
 -15   1  23     1928.21     2213.76    659.84 o 
 -26   2  23      162.07      507.99    537.73 o 
 -24   2  23     5530.50     5807.96    549.17 o 
 -22   2  23     1862.91     1659.70    524.38 o 
 -20   2  23      440.10     2354.27   1050.86 o 
 -18   2  23     4443.92     4599.08    465.56 o 
 -16   2  23     2058.60     2832.59    474.96 o 
 -26   0  24      102.85      400.23    615.64 o 
 -24   0  24     1218.52     2608.47    999.50 o 
 -22   0  24     3448.76     4232.88    608.60 o 
 -20   0  24     2436.10     3200.51    725.72 o 
 -18   0  24     2021.95     1468.42   1181.51 o 
 -25   1  24     2515.68     2331.99    547.35 o 
 -23   1  24      603.52     1391.78    671.76 o 
 -21   1  24      870.86      918.77    539.16 o 
 -19   1  24     3829.31     4572.58    798.78 o 
                                                 
